# Supplementary material for: Tris(2-methoxy­phen­yl)phosphine
Source: Acta Crystallogr Sect E Struct Rep Online. 2009 Jun 6;65(Pt 7):o1525–6. doi: 10.1107/S1600536809020595 (PMC2969262; doi:10.1107/S1600536809020595)
Supplement: Supplementary file 1 [file e-65-o1525-sup1.cif]

##############################################################################
###                                                                        ###
###        Electronic paper (Acta Crystallographica Section E)             ###
###                                                                        ###
##############################################################################
#                                                                            #
# This CIF contains the data in a paper accepted for publication in Acta     #
# Crystallographica Section E. It conforms to the requirements of Notes      #
# for Authors for Section E, and has been peer reviewed under the auspices   #
# of the IUCr Commission on Journals.                                        #
#                                                                            #
# Full details of the Crystallographic Information File format               #
# are given in the paper "The Crystallographic Information File (CIF):       #
# a New Standard Archive File for Crystallography" by S. R. Hall, F. H.      #
# Allen and I. D. Brown [Acta Cryst. (1991), A47, 655-685].                  #
#                                                                            #
# The current version of the core CIF dictionary is obtainable from          #
# ftp://ftp.iucr.org/pub/cif_core.dic. The current version number is 2.4.    #
#                                                                            #
# Software is freely available for graphical display of the structure(s) in  #
# this CIF.  For information consult the CIF home page http://www.iucr.org/  #
# cif/home.html                                                              #
#                                                                            #
# This file may be used for bona fide research purposes within the           #
# scientific community so long as proper attribution is given to the journal # 
# article from which it was obtained.                                        #
#                                                                            #
##############################################################################
                                             
data_global
_audit_creation_method     'form.cif (version 2.0)'
_journal_data_validation_number     ?
_journal_date_recd_electronic     2009-05-08
_journal_date_accepted     2009-05-30
_journal_name_full     'Acta Crystallographica, Section E'
_journal_year     2009
_journal_volume     65
_journal_issue      7
_journal_page_first     o1525
_journal_page_last     o1526
_journal_paper_category     QO
_journal_coeditor_code     CI2802
_publ_contact_author_name     'Omar bin Shawkataly'
_publ_contact_author_address
;
      Chemical Sciences Programme
      Centre for Distance Education
      Universiti Sains Malaysia
      11800 USM, Penang
      Malaysia
;
_publ_contact_author_email     'omarsa@usm.my'
_publ_contact_author_fax     '+60-4-657-6000'
_publ_contact_author_phone     '+60-4-653-3936'
_publ_section_title
;
Tris(2-methoxyphenyl)phosphine
;
loop_
    _publ_author_name
    _publ_author_footnote
    _publ_author_address
    'Omar bin Shawkataly'
;
      On secondment to: Multimedia University, Melaka Campus,
      Jalan Ayer Keroh Lama, 74750 Melaka, Malaysia.
;
;
      Chemical Sciences Programme
      Centre for Distance Education
      Universiti Sains Malaysia
      11800 USM, Penang
      Malaysia
;
    'Mohd. Aslam A. Pankhi' ?
;
      Chemical Sciences Programme
      Centre for Distance Education
      Universiti Sains Malaysia
      11800 USM, Penang
      Malaysia
;
    'Imthyaz Ahmed Khan' ?
;
      Chemical Sciences Programme
      Centre for Distance Education
      Universiti Sains Malaysia
      11800 USM, Penang
      Malaysia
;
    'Chin Sing Yeap'
;
      Thomson Reuters ResearcherID: A-5523-2009.
;
;
      X-ray Crystallography Unit
      School of Physics
      Universiti Sains Malaysia
      11800 USM, Penang
      Malaysia
;
    'Hoong-Kun Fun'
;
      Thomson Reuters ResearcherID: A-3561-2009.
;
;     X-ray Crystallography Unit
      School of Physics
      Universiti Sains Malaysia
      11800 USM, Penang
      Malaysia
;
data_I
_audit_creation_method     SHELXL-97
_chemical_name_systematic
;
Tris(2-methoxyphenyl)phosphine
;
_chemical_name_common     ?
_chemical_formula_moiety     'C21 H21 O3 P'
_chemical_formula_sum     'C21 H21 O3 P'
_chemical_formula_iupac     'C21 H21 O3 P'
_chemical_formula_weight     352.35
_chemical_melting_point     ?
_symmetry_cell_setting     Monoclinic
_symmetry_space_group_name_H-M     'C 2/c'
_symmetry_space_group_name_Hall     '-C 2yc'
loop_
    _symmetry_equiv_pos_as_xyz
    'x, y, z'
    '-x, y, -z+1/2'
    'x+1/2, y+1/2, z'
    '-x+1/2, y+1/2, -z+1/2'
    '-x, -y, -z'
    'x, -y, z-1/2'
    '-x+1/2, -y+1/2, -z'
    'x+1/2, -y+1/2, z-1/2'
_cell_length_a     29.5721(4)
_cell_length_b     8.22010(10)
_cell_length_c     14.9409(2)
_cell_angle_alpha     90.00
_cell_angle_beta     96.3810(10)
_cell_angle_gamma     90.00
_cell_volume     3609.42(8)
_cell_formula_units_Z     8
_cell_measurement_reflns_used     9954
_cell_measurement_theta_min     1.39
_cell_measurement_theta_max     30.09
_cell_measurement_temperature     120
_exptl_crystal_description     Block
_exptl_crystal_colour     colourless
_exptl_crystal_size_max     0.47
_exptl_crystal_size_mid     0.37
_exptl_crystal_size_min     0.11
_exptl_crystal_density_diffrn     1.297
_exptl_crystal_density_meas     ?
_exptl_crystal_density_method     'not measured'
_exptl_crystal_F_000     1488
_exptl_absorpt_coefficient_mu     0.169
_exptl_absorpt_correction_type     'multi-scan'
_exptl_absorpt_process_details     '(<i>SADABS</i>; Bruker, 2005)'
_exptl_absorpt_correction_T_min     0.8615
_exptl_absorpt_correction_T_max     0.9825
_exptl_special_details
;
The crystal was placed in the cold stream of an Oxford Cyrosystems
Cobra open-flow nitrogen cryostat (Cosier & Glazer, 1986) operating
at 120.0(1)K.
;
_diffrn_ambient_temperature     120
_diffrn_radiation_type     MoK\a
_diffrn_radiation_wavelength     0.71073
_diffrn_radiation_source     'fine-focus sealed tube'
_diffrn_radiation_monochromator     graphite
_diffrn_measurement_device_type
;
Bruker SMART APEXII CCD area-detector diffractometer
;
_diffrn_measurement_method     '\f and \w scans'
_diffrn_detector_area_resol_mean     ?
_diffrn_reflns_number     40913
_diffrn_reflns_av_R_equivalents     0.0319
_diffrn_reflns_av_sigmaI/netI     0.0237
_diffrn_reflns_theta_min     1.39
_diffrn_reflns_theta_max     30.09
_diffrn_reflns_theta_full     30.09
_diffrn_measured_fraction_theta_max     1.000
_diffrn_measured_fraction_theta_full     1.000
_diffrn_reflns_limit_h_min     -41
_diffrn_reflns_limit_h_max     41
_diffrn_reflns_limit_k_min     -11
_diffrn_reflns_limit_k_max     11
_diffrn_reflns_limit_l_min     -21
_diffrn_reflns_limit_l_max     18
_diffrn_standards_number     0
_diffrn_standards_interval_count     .
_diffrn_standards_interval_time     .
_diffrn_standards_decay_%     ?
_refine_special_details
;
 Refinement of F^2^ against ALL reflections.  The weighted R-factor wR and
 goodness of fit S are based on F^2^, conventional R-factors R are based
 on F, with F set to zero for negative F^2^. The threshold expression of
 F^2^ > 2sigma(F^2^) is used only for calculating R-factors(gt) etc. and is
 not relevant to the choice of reflections for refinement.  R-factors based
 on F^2^ are statistically about twice as large as those based on F, and R-
 factors based on ALL data will be even larger.
;
_reflns_number_total     5318
_reflns_number_gt     4128
_reflns_threshold_expression     I>2\s(I)
_refine_ls_structure_factor_coef     Fsqd
_refine_ls_matrix_type     full
_refine_ls_R_factor_all     0.0834
_refine_ls_R_factor_gt     0.0644
_refine_ls_wR_factor_gt     0.1503
_refine_ls_wR_factor_ref     0.1631
_refine_ls_goodness_of_fit_ref     1.050
_refine_ls_restrained_S_all     1.052
_refine_ls_number_reflns     5318
_refine_ls_number_parameters     413
_refine_ls_number_restraints     189
_refine_ls_hydrogen_treatment     constr
_refine_ls_weighting_scheme     calc
_refine_ls_weighting_details
         'calc w=1/[\s^2^(Fo^2^)+(0.0605P)^2^+3.6006P] where P=(Fo^2^+2Fc^2^)/3'
_atom_sites_solution_hydrogens     geom
_atom_sites_solution_primary     direct
_atom_sites_solution_secondary     difmap
_refine_ls_shift/su_max     0.001
_refine_ls_shift/su_max_lt     0.001
_refine_ls_shift/su_mean     <0.001
_refine_diff_density_max     0.443
_refine_diff_density_min     -0.498
_refine_ls_extinction_method     none
_refine_ls_extinction_coef     ?
loop_
    _atom_type_symbol
    _atom_type_description
    _atom_type_scat_dispersion_real
    _atom_type_scat_dispersion_imag
    _atom_type_scat_source
    'C' 'C' 0.0033 0.0016
                         'International Tables Vol C Tables 4.2.6.8 and 6.1.1.4'
    'H' 'H' 0.0000 0.0000
                         'International Tables Vol C Tables 4.2.6.8 and 6.1.1.4'
    'O' 'O' 0.0106 0.0060
                         'International Tables Vol C Tables 4.2.6.8 and 6.1.1.4'
    'P' 'P' 0.1023 0.0942
                         'International Tables Vol C Tables 4.2.6.8 and 6.1.1.4'
_computing_data_collection     'APEX2 (Bruker, 2005)'
_computing_cell_refinement     'SAINT (Bruker, 2005)'
_computing_data_reduction     'SAINT (Bruker, 2005)'
_computing_structure_solution     'SHELXTL (Sheldrick, 2008)'
_computing_structure_refinement     'SHELXTL (Sheldrick, 2008)'
_computing_molecular_graphics     'SHELXTL (Sheldrick, 2008)'
_computing_publication_material
;
SHELXTL (Sheldrick, 2008) and PLATON (Spek, 2009)
;
loop_
    _atom_site_type_symbol
    _atom_site_label
    _atom_site_fract_x
    _atom_site_fract_y
    _atom_site_fract_z
    _atom_site_U_iso_or_equiv
    _atom_site_adp_type
    _atom_site_calc_flag
    _atom_site_refinement_flags
    _atom_site_occupancy
    _atom_site_disorder_assembly
    _atom_site_disorder_group
    P P1A 0.11821(2) 0.85263(9) 0.07264(5) 0.0284(2) Uani d PDU 0.5033(10) A 1
    O O1A 0.0996(2) 0.6755(7) -0.0927(3) 0.0445(10) Uani d PDU 0.5033(10) A 1
    O O2A 0.21408(13) 0.8979(6) 0.1073(3) 0.0635(12) Uani d PDU 0.5033(10) A 1
    O O3A 0.05865(9) 1.1130(3) 0.1131(2) 0.0508(7) Uani d PDU 0.5033(10) A 1
    C C1A 0.13426(11) 0.6409(4) 0.0532(2) 0.0284(7) Uani d PDU 0.5033(10) A 1
    C C2A 0.12437(10) 0.5761(4) -0.0329(2) 0.0410(6) Uani d PDU 0.5033(10) A 1
    C C3A 0.13987(15) 0.4212(7) -0.0534(3) 0.0396(16) Uani d PDU 0.5033(10) A 1
    H H3A 0.1340 0.3806 -0.1117 0.048 Uiso calc PR 0.5033(10) A 1
    C C4A 0.16347(14) 0.3302(5) 0.0115(3) 0.0595(11) Uani d PDU 0.5033(10) A 1
    H H4A 0.1740 0.2278 -0.0028 0.071 Uiso calc PR 0.5033(10) A 1
    C C5A 0.1721(3) 0.3871(7) 0.0983(5) 0.0896(14) Uani d PDU 0.5033(10) A 1
    H H5A 0.1869 0.3213 0.1430 0.108 Uiso calc PR 0.5033(10) A 1
    C C6A 0.15860(11) 0.5437(4) 0.1188(2) 0.0382(7) Uani d PDU 0.5033(10) A 1
    H H6A 0.1658 0.5843 0.1767 0.046 Uiso calc PR 0.5033(10) A 1
    C C7A 0.14947(10) 0.8925(3) 0.18335(19) 0.0328(6) Uani d PDU 0.5033(10) A 1
    C C8A 0.19597(13) 0.9198(5) 0.1871(3) 0.0487(9) Uani d PDU 0.5033(10) A 1
    C C9A 0.2214(2) 0.9672(7) 0.2657(5) 0.0696(17) Uani d PDU 0.5033(10) A 1
    H H9A 0.2525 0.9845 0.2666 0.083 Uiso calc PR 0.5033(10) A 1
    C C10A 0.2007(2) 0.9887(5) 0.3428(4) 0.0812(17) Uani d PDU 0.5033(10) A 1
    H H10A 0.2179 1.0208 0.3958 0.097 Uiso calc PR 0.5033(10) A 1
    C C11A 0.1542(2) 0.9627(5) 0.3423(3) 0.0670(14) Uani d PDU 0.5033(10) A 1
    H H11A 0.1401 0.9774 0.3944 0.080 Uiso calc PR 0.5033(10) A 1
    C C12A 0.12902(13) 0.9143(4) 0.2622(2) 0.0424(7) Uani d PDU 0.5033(10) A 1
    H H12A 0.0979 0.8962 0.2613 0.051 Uiso calc PR 0.5033(10) A 1
    C C13A 0.05989(10) 0.8286(4) 0.1004(2) 0.0368(7) Uani d PDU 0.5033(10) A 1
    C C14A 0.03431(14) 0.9685(5) 0.1150(3) 0.0478(10) Uani d PDU 0.5033(10) A 1
    C C15A -0.01091(16) 0.9581(8) 0.1305(5) 0.0642(16) Uani d PDU 0.5033(10) A 1
    H H15A -0.0270 1.0515 0.1421 0.077 Uiso calc PR 0.5033(10) A 1
    C C16A -0.03183(13) 0.8085(6) 0.1288(4) 0.0763(15) Uani d PDU 0.5033(10) A 1
    H H16A -0.0627 0.8052 0.1359 0.092 Uiso calc PR 0.5033(10) A 1
    C C17A -0.00931(19) 0.6586(7) 0.1167(6) 0.0678(11) Uani d PDU 0.5033(10) A 1
    H H17A -0.0231 0.5574 0.1198 0.081 Uiso calc PR 0.5033(10) A 1
    C C18A 0.03710(13) 0.6805(5) 0.0990(3) 0.0491(10) Uani d PDU 0.5033(10) A 1
    H H18A 0.0532 0.5881 0.0855 0.059 Uiso calc PR 0.5033(10) A 1
    C C19A 0.09955(16) 0.6406(6) -0.1872(3) 0.0579(10) Uani d PDU 0.5033(10) A 1
    H H19A 0.0864 0.7305 -0.2220 0.087 Uiso calc PR 0.5033(10) A 1
    H H19B 0.0820 0.5442 -0.2021 0.087 Uiso calc PR 0.5033(10) A 1
    H H19C 0.1302 0.6239 -0.2006 0.087 Uiso calc PR 0.5033(10) A 1
    C C20A 0.25882(15) 0.9331(7) 0.1125(3) 0.0410(6) Uani d PDU 0.5033(10) A 1
    H H20A 0.2702 0.9051 0.0567 0.061 Uiso calc PR 0.5033(10) A 1
    H H20B 0.2749 0.8719 0.1607 0.061 Uiso calc PR 0.5033(10) A 1
    H H20C 0.2632 1.0473 0.1238 0.061 Uiso calc PR 0.5033(10) A 1
    C C21A 0.03439(3) 1.25999(10) 0.11792(5) 0.0859(15) Uani d PDU 0.5033(10) A
                                                                               1
    H H21A 0.0549 1.3502 0.1161 0.129 Uiso calc PR 0.5033(10) A 1
    H H21B 0.0206 1.2631 0.1731 0.129 Uiso calc PR 0.5033(10) A 1
    H H21C 0.0111 1.2667 0.0678 0.129 Uiso calc PR 0.5033(10) A 1
    P P1B 0.12322(2) 0.74119(9) 0.15377(5) 0.0330(2) Uani d PRDU 0.4967(10) A 2
    O O1B 0.16399(2) 0.44061(9) 0.10141(7) 0.0576(9) Uani d PRDU 0.4967(10) A 2
    O O2B 0.16390(2) 0.92945(9) 0.30307(6) 0.0431(6) Uani d PRDU 0.4967(10) A 2
    O O3B 0.02690(3) 0.71548(10) 0.13196(9) 0.0623(10) Uani d PRDU 0.4967(10) A
                                                                               2
    C C1B 0.11971(6) 0.65852(15) 0.03978(5) 0.0317(9) Uani d PRDU 0.4967(10) A 2
    C C2B 0.14037(6) 0.50871(15) 0.02601(5) 0.0404(7) Uani d PRDU 0.4967(10) A 2
    C C3B 0.13712(6) 0.43983(16) -0.05953(5) 0.049(2) Uani d PRDU 0.4967(10) A 2
    H H3B 0.1495 0.3373 -0.0669 0.059 Uiso calc PR 0.4967(10) A 2
    C C4B 0.11634(11) 0.5190(5) -0.1325(3) 0.0502(9) Uani d PDU 0.4967(10) A 2
    H H4B 0.1160 0.4736 -0.1896 0.060 Uiso calc PR 0.4967(10) A 2
    C C5B 0.0956(3) 0.6672(12) -0.1218(4) 0.0458(14) Uani d PDU 0.4967(10) A 2
    H H5B 0.0806 0.7207 -0.1712 0.055 Uiso calc PR 0.4967(10) A 2
    C C6B 0.09754(11) 0.7356(5) -0.0366(2) 0.0398(7) Uani d PDU 0.4967(10) A 2
    H H6B 0.0837 0.8357 -0.0300 0.048 Uiso calc PR 0.4967(10) A 2
    C C7B 0.17805(10) 0.8463(4) 0.15924(19) 0.0283(5) Uani d PDU 0.4967(10) A 2
    C C8B 0.19367(11) 0.9314(4) 0.2379(2) 0.0318(6) Uani d PDU 0.4967(10) A 2
    C C9B 0.23494(15) 1.0121(6) 0.2487(3) 0.0418(10) Uani d PDU 0.4967(10) A 2
    H H9B 0.2442 1.0693 0.3012 0.050 Uiso calc PR 0.4967(10) A 2
    C C10B 0.26237(11) 1.0052(5) 0.1782(3) 0.0456(8) Uani d PDU 0.4967(10) A 2
    H H10B 0.2907 1.0559 0.1854 0.055 Uiso calc PR 0.4967(10) A 2
    C C11B 0.2480(2) 0.9209(8) 0.0934(3) 0.0656(17) Uani d PDU 0.4967(10) A 2
    H H11B 0.2652 0.9208 0.0450 0.079 Uiso calc PR 0.4967(10) A 2
    C C12B 0.20682(16) 0.8418(5) 0.0913(3) 0.0316(8) Uani d PDU 0.4967(10) A 2
    H H12B 0.1974 0.7804 0.0404 0.038 Uiso calc PR 0.4967(10) A 2
    C C13B 0.08356(10) 0.9123(4) 0.1363(2) 0.0348(6) Uani d PDU 0.4967(10) A 2
    C C14B 0.03738(12) 0.8789(6) 0.1299(3) 0.0453(9) Uani d PDU 0.4967(10) A 2
    C C15B 0.00492(17) 1.0010(8) 0.1214(5) 0.0577(13) Uani d PDU 0.4967(10) A 2
    H H15B -0.0258 0.9751 0.1188 0.069 Uiso calc PR 0.4967(10) A 2
    C C16B 0.01844(14) 1.1617(6) 0.1170(3) 0.0656(12) Uani d PDU 0.4967(10) A 2
    H H16B -0.0032 1.2441 0.1098 0.079 Uiso calc PR 0.4967(10) A 2
    C C17B 0.06457(16) 1.1998(7) 0.1235(4) 0.0678(11) Uani d PDU 0.4967(10) A 2
    H H17B 0.0741 1.3075 0.1219 0.081 Uiso calc PR 0.4967(10) A 2
    C C18B 0.09617(11) 1.0742(4) 0.1323(3) 0.0440(8) Uani d PDU 0.4967(10) A 2
    H H18B 0.1269 1.0998 0.1356 0.053 Uiso calc PR 0.4967(10) A 2
    C C19B 0.1803(2) 0.2818(5) 0.0964(4) 0.0896(14) Uani d PDU 0.4967(10) A 2
    H H19D 0.1903 0.2430 0.1560 0.134 Uiso calc PR 0.4967(10) A 2
    H H19E 0.2055 0.2806 0.0609 0.134 Uiso calc PR 0.4967(10) A 2
    H H19F 0.1565 0.2128 0.0690 0.134 Uiso calc PR 0.4967(10) A 2
    C C20B 0.17636(17) 1.0245(6) 0.3812(3) 0.0588(11) Uani d PDU 0.4967(10) A 2
    H H20D 0.1524 1.0212 0.4195 0.088 Uiso calc PR 0.4967(10) A 2
    H H20E 0.1814 1.1350 0.3639 0.088 Uiso calc PR 0.4967(10) A 2
    H H20F 0.2038 0.9817 0.4130 0.088 Uiso calc PR 0.4967(10) A 2
    C C21B -0.0196(2) 0.6854(9) 0.1278(7) 0.0859(15) Uani d PDU 0.4967(10) A 2
    H H21D -0.0245 0.5721 0.1389 0.129 Uiso calc PR 0.4967(10) A 2
    H H21E -0.0340 0.7139 0.0692 0.129 Uiso calc PR 0.4967(10) A 2
    H H21F -0.0323 0.7494 0.1726 0.129 Uiso calc PR 0.4967(10) A 2
loop_
    _atom_site_aniso_label
    _atom_site_aniso_U_11
    _atom_site_aniso_U_22
    _atom_site_aniso_U_33
    _atom_site_aniso_U_12
    _atom_site_aniso_U_13
    _atom_site_aniso_U_23
    P1A 0.0297(4) 0.0262(3) 0.0281(4) -0.0024(3) -0.0023(3) 0.0026(3)
    O1A 0.0543(19) 0.0487(17) 0.027(2) 0.0000(13) -0.0113(18) -0.0048(19)
    O2A 0.0242(14) 0.087(3) 0.078(3) -0.0219(18) 0.0018(14) -0.006(2)
    O3A 0.0461(14) 0.0345(13) 0.0688(18) 0.0072(11) -0.0076(12) -0.0080(13)
    C1A 0.0191(17) 0.0299(15) 0.0361(15) -0.0035(12) 0.0023(12) -0.0003(12)
    C2A 0.0290(11) 0.0477(14) 0.0449(15) -0.0056(10) -0.0015(10) -0.0047(12)
    C3A 0.027(3) 0.036(2) 0.056(3) -0.003(2) 0.005(3) -0.017(2)
    C4A 0.056(2) 0.0375(19) 0.082(3) 0.0108(16) -0.007(2) -0.0184(18)
    C5A 0.116(3) 0.0338(17) 0.107(3) 0.0211(19) -0.043(2) -0.0097(19)
    C6A 0.0366(15) 0.0336(16) 0.0415(17) -0.0010(13) -0.0092(12) -0.0011(13)
    C7A 0.0393(15) 0.0248(13) 0.0319(14) -0.0029(11) -0.0060(11) 0.0028(11)
    C8A 0.046(2) 0.042(2) 0.053(2) -0.0104(16) -0.0172(18) -0.002(2)
    C9A 0.067(4) 0.049(3) 0.082(4) -0.015(2) -0.041(3) -0.004(3)
    C10A 0.130(4) 0.042(2) 0.058(3) -0.005(3) -0.053(3) -0.008(2)
    C11A 0.132(4) 0.0335(19) 0.031(2) 0.011(2) -0.012(2) -0.0032(16)
    C12A 0.066(2) 0.0300(15) 0.0304(15) 0.0059(15) 0.0016(14) 0.0025(12)
    C13A 0.0255(13) 0.0363(16) 0.0472(17) 0.0038(12) -0.0016(13) -0.0010(13)
    C14A 0.036(2) 0.041(2) 0.063(2) 0.0114(17) -0.0115(16) -0.0106(19)
    C15A 0.033(3) 0.065(3) 0.093(4) 0.014(2) -0.001(3) -0.029(3)
    C16A 0.0260(16) 0.079(3) 0.125(4) 0.0004(18) 0.012(2) -0.023(3)
    C17A 0.0469(18) 0.0447(19) 0.112(3) 0.0060(14) 0.0080(18) -0.012(2)
    C18A 0.0349(18) 0.042(2) 0.072(3) -0.0057(15) 0.0116(17) -0.0071(19)
    C19A 0.075(3) 0.066(3) 0.0310(18) -0.014(2) -0.0030(17) -0.0049(17)
    C20A 0.0290(11) 0.0477(14) 0.0449(15) -0.0056(10) -0.0015(10) -0.0047(12)
    C21A 0.054(2) 0.050(2) 0.152(4) 0.0102(16) 0.004(2) -0.025(2)
    P1B 0.0320(4) 0.0339(4) 0.0334(4) -0.0019(3) 0.0054(3) 0.0063(3)
    O1B 0.072(2) 0.0230(16) 0.0701(19) -0.0038(14) -0.0264(16) 0.0008(15)
    O2B 0.0494(14) 0.0543(16) 0.0261(12) 0.0026(12) 0.0058(11) -0.0029(11)
    O3B 0.0374(15) 0.0579(19) 0.097(3) -0.0119(13) 0.0295(15) -0.0223(18)
    C1B 0.0204(19) 0.0321(17) 0.0430(19) -0.0036(13) 0.0049(14) -0.0003(14)
    C2B 0.0299(14) 0.0284(15) 0.061(2) -0.0059(12) -0.0030(14) -0.0048(14)
    C3B 0.031(4) 0.044(4) 0.070(4) -0.005(3) 0.000(3) -0.019(3)
    C4B 0.0298(15) 0.069(2) 0.054(2) -0.0125(15) 0.0124(14) -0.0253(19)
    C5B 0.037(2) 0.065(3) 0.033(3) 0.003(2) -0.004(2) -0.008(3)
    C6B 0.0355(15) 0.0464(19) 0.0373(17) 0.0073(14) 0.0034(13) -0.0022(15)
    C7B 0.0272(13) 0.0298(14) 0.0267(13) 0.0029(12) -0.0021(11) 0.0033(11)
    C8B 0.0336(16) 0.0348(16) 0.0257(14) 0.0069(13) -0.0026(13) 0.0011(13)
    C9B 0.038(2) 0.046(3) 0.039(2) 0.0000(17) -0.0068(15) -0.0147(19)
    C10B 0.0288(14) 0.052(2) 0.055(2) -0.0071(14) -0.0022(13) -0.0116(17)
    C11B 0.065(3) 0.080(3) 0.042(2) -0.003(3) -0.036(2) -0.022(2)
    C12B 0.032(2) 0.0327(19) 0.0288(16) 0.0021(15) -0.0001(13) -0.0029(13)
    C13B 0.0293(13) 0.0415(16) 0.0347(15) 0.0021(12) 0.0076(11) 0.0003(13)
    C14B 0.0299(17) 0.053(2) 0.055(2) 0.0015(17) 0.0109(15) -0.015(2)
    C15B 0.027(2) 0.075(3) 0.074(3) 0.008(2) 0.014(2) -0.014(3)
    C16B 0.045(2) 0.075(3) 0.076(3) 0.025(2) 0.006(2) -0.003(2)
    C17B 0.0469(18) 0.0447(19) 0.112(3) 0.0060(14) 0.0080(18) -0.012(2)
    C18B 0.0347(15) 0.0408(17) 0.056(2) 0.0024(13) 0.0034(14) 0.0090(15)
    C19B 0.116(3) 0.0338(17) 0.107(3) 0.0211(19) -0.043(2) -0.0097(19)
    C20B 0.073(3) 0.067(3) 0.038(2) 0.004(2) 0.0107(19) -0.013(2)
    C21B 0.054(2) 0.050(2) 0.152(4) 0.0102(16) 0.004(2) -0.025(2)
_geom_special_details
;
 All esds (except the esd in the dihedral angle between two l.s. planes)
 are estimated using the full covariance matrix.  The cell esds are taken
 into account individually in the estimation of esds in distances, angles
 and torsion angles; correlations between esds in cell parameters are only
 used when they are defined by crystal symmetry.  An approximate (isotropic)
 treatment of cell esds is used for estimating esds involving l.s. planes.
;
loop_
    _geom_bond_atom_site_label_1
    _geom_bond_atom_site_label_2
    _geom_bond_site_symmetry_2
    _geom_bond_distance
    _geom_bond_publ_flag
    P1A C1A . 1.836(4) ?
    P1A C7A . 1.833(3) ?
    P1A C13A . 1.829(3) ?
    O1A C2A . 1.362(6) ?
    O1A C19A . 1.440(4) ?
    O2A C20A . 1.348(5) ?
    O2A C8A . 1.373(6) ?
    O3A C14A . 1.392(5) ?
    O3A C21A . 1.411(3) ?
    C1A C2A . 1.393(5) ?
    C1A C6A . 1.400(5) ?
    C2A C3A . 1.399(6) ?
    C3A C4A . 1.356(7) ?
    C3A H3A . 0.93 ?
    C4A C5A . 1.375(8) ?
    C4A H4A . 0.93 ?
    C5A C6A . 1.392(6) ?
    C5A H5A . 0.93 ?
    C6A H6A . 0.93 ?
    C7A C8A . 1.388(5) ?
    C7A C12A . 1.394(4) ?
    C8A C9A . 1.379(7) ?
    C9A C10A . 1.375(9) ?
    C9A H9A . 0.93 ?
    C10A C11A . 1.390(8) ?
    C10A H10A . 0.93 ?
    C11A C12A . 1.396(5) ?
    C11A H11A . 0.93 ?
    C12A H12A . 0.93 ?
    C13A C18A . 1.391(5) ?
    C13A C14A . 1.406(5) ?
    C14A C15A . 1.385(6) ?
    C15A C16A . 1.375(7) ?
    C15A H15A . 0.93 ?
    C16A C17A . 1.421(6) ?
    C16A H16A . 0.93 ?
    C17A C18A . 1.437(6) ?
    C17A H17A . 0.93 ?
    C18A H18A . 0.93 ?
    C19A H19A . 0.96 ?
    C19A H19B . 0.96 ?
    C19A H19C . 0.96 ?
    C20A H20A . 0.96 ?
    C20A H20B . 0.96 ?
    C20A H20C . 0.96 ?
    C21A H21A . 0.96 ?
    C21A H21B . 0.96 ?
    C21A H21C . 0.96 ?
    P1B C1B . 1.8258 ?
    P1B C7B . 1.831(3) ?
    P1B C13B . 1.831(3) ?
    O1B C2B . 1.3767 ?
    O1B C19B . 1.397(4) ?
    O2B C8B . 1.383(3) ?
    O2B C20B . 1.419(4) ?
    O3B C14B . 1.379(5) ?
    O3B C21B . 1.390(6) ?
    C1B C2B . 1.400 ?
    C1B C6B . 1.403(3) ?
    C2B C3B . 1.3914 ?
    C3B C4B . 1.357(5) ?
    C3B H3B . 0.93 ?
    C4B C5B . 1.381(9) ?
    C4B H4B . 0.93 ?
    C5B C6B . 1.386(6) ?
    C5B H5B . 0.93 ?
    C6B H6B . 0.93 ?
    C7B C12B . 1.395(5) ?
    C7B C8B . 1.402(4) ?
    C8B C9B . 1.383(5) ?
    C9B C10B . 1.400(6) ?
    C9B H9B . 0.93 ?
    C10B C11B . 1.465(5) ?
    C10B H10B . 0.93 ?
    C11B C12B . 1.377(7) ?
    C11B H11B . 0.93 ?
    C12B H12B . 0.93 ?
    C13B C18B . 1.386(5) ?
    C13B C14B . 1.386(4) ?
    C14B C15B . 1.385(7) ?
    C15B C16B . 1.385(8) ?
    C15B H15B . 0.93 ?
    C16B C17B . 1.392(6) ?
    C16B H16B . 0.93 ?
    C17B C18B . 1.389(6) ?
    C17B H17B . 0.93 ?
    C18B H18B . 0.93 ?
    C19B H19D . 0.96 ?
    C19B H19E . 0.96 ?
    C19B H19F . 0.96 ?
    C20B H20D . 0.96 ?
    C20B H20E . 0.96 ?
    C20B H20F . 0.96 ?
    C21B H21D . 0.96 ?
    C21B H21E . 0.96 ?
    C21B H21F . 0.96 ?
loop_
    _geom_angle_atom_site_label_1
    _geom_angle_atom_site_label_2
    _geom_angle_atom_site_label_3
    _geom_angle_site_symmetry_1
    _geom_angle_site_symmetry_3
    _geom_angle
    _geom_angle_publ_flag
    C7A P1A C1A . . 101.47(14) ?
    C13A P1A C1A . . 101.57(15) ?
    C13A P1A C7A . . 102.02(15) ?
    C2A O1A C19A . . 117.8(5) ?
    C20A O2A C8A . . 113.4(4) ?
    C14A O3A C21A . . 117.6(3) ?
    C2A C1A C6A . . 117.8(3) ?
    C2A C1A P1A . . 118.5(3) ?
    C6A C1A P1A . . 123.5(3) ?
    O1A C2A C1A . . 114.8(3) ?
    O1A C2A C3A . . 124.5(4) ?
    C1A C2A C3A . . 120.7(4) ?
    C4A C3A C2A . . 120.0(4) ?
    C4A C3A H3A . . 120.0 ?
    C2A C3A H3A . . 120.0 ?
    C3A C4A C5A . . 120.9(4) ?
    C3A C4A H4A . . 119.5 ?
    C5A C4A H4A . . 119.5 ?
    C4A C5A C6A . . 119.6(5) ?
    C4A C5A H5A . . 120.2 ?
    C6A C5A H5A . . 120.2 ?
    C5A C6A C1A . . 120.8(4) ?
    C5A C6A H6A . . 119.6 ?
    C1A C6A H6A . . 119.6 ?
    C8A C7A C12A . . 117.8(3) ?
    C8A C7A P1A . . 117.6(3) ?
    C12A C7A P1A . . 124.2(3) ?
    O2A C8A C9A . . 123.3(5) ?
    O2A C8A C7A . . 115.1(4) ?
    C9A C8A C7A . . 121.6(5) ?
    C10A C9A C8A . . 119.9(6) ?
    C10A C9A H9A . . 120.1 ?
    C8A C9A H9A . . 120.1 ?
    C9A C10A C11A . . 120.5(4) ?
    C9A C10A H10A . . 119.7 ?
    C11A C10A H10A . . 119.7 ?
    C10A C11A C12A . . 118.8(5) ?
    C10A C11A H11A . . 120.6 ?
    C12A C11A H11A . . 120.6 ?
    C7A C12A C11A . . 121.4(4) ?
    C7A C12A H12A . . 119.3 ?
    C11A C12A H12A . . 119.3 ?
    C18A C13A C14A . . 116.7(3) ?
    C18A C13A P1A . . 124.0(3) ?
    C14A C13A P1A . . 119.0(3) ?
    C15A C14A O3A . . 124.6(4) ?
    C15A C14A C13A . . 121.4(4) ?
    O3A C14A C13A . . 114.0(3) ?
    C16A C15A C14A . . 119.5(5) ?
    C16A C15A H15A . . 120.3 ?
    C14A C15A H15A . . 120.3 ?
    C15A C16A C17A . . 124.1(4) ?
    C15A C16A H16A . . 117.9 ?
    C17A C16A H16A . . 117.9 ?
    C16A C17A C18A . . 112.7(5) ?
    C16A C17A H17A . . 123.7 ?
    C18A C17A H17A . . 123.7 ?
    C13A C18A C17A . . 125.3(4) ?
    C13A C18A H18A . . 117.4 ?
    C17A C18A H18A . . 117.4 ?
    C1B P1B C7B . . 100.11(12) ?
    C1B P1B C13B . . 100.60(10) ?
    C7B P1B C13B . . 101.19(14) ?
    C2B O1B C19B . . 118.9(2) ?
    C8B O2B C20B . . 116.4(3) ?
    C14B O3B C21B . . 113.3(3) ?
    C2B C1B C6B . . 116.71(16) ?
    C2B C1B P1B . . 118.9 ?
    C6B C1B P1B . . 124.34(16) ?
    O1B C2B C3B . . 124.3 ?
    O1B C2B C1B . . 115.3 ?
    C3B C2B C1B . . 120.4 ?
    C4B C3B C2B . . 121.44(16) ?
    C4B C3B H3B . . 119.3 ?
    C2B C3B H3B . . 119.3 ?
    C3B C4B C5B . . 119.8(3) ?
    C3B C4B H4B . . 120.1 ?
    C5B C4B H4B . . 120.1 ?
    C4B C5B C6B . . 119.4(5) ?
    C4B C5B H5B . . 120.3 ?
    C6B C5B H5B . . 120.3 ?
    C5B C6B C1B . . 122.1(4) ?
    C5B C6B H6B . . 118.9 ?
    C1B C6B H6B . . 118.9 ?
    C12B C7B C8B . . 116.9(3) ?
    C12B C7B P1B . . 124.3(3) ?
    C8B C7B P1B . . 118.7(2) ?
    C9B C8B O2B . . 123.1(3) ?
    C9B C8B C7B . . 122.8(3) ?
    O2B C8B C7B . . 114.1(3) ?
    C8B C9B C10B . . 118.1(4) ?
    C8B C9B H9B . . 121.0 ?
    C10B C9B H9B . . 121.0 ?
    C9B C10B C11B . . 122.2(4) ?
    C9B C10B H10B . . 118.9 ?
    C11B C10B H10B . . 118.9 ?
    C12B C11B C10B . . 114.4(5) ?
    C12B C11B H11B . . 122.8 ?
    C10B C11B H11B . . 122.8 ?
    C11B C12B C7B . . 125.5(4) ?
    C11B C12B H12B . . 117.3 ?
    C7B C12B H12B . . 117.3 ?
    C18B C13B C14B . . 117.1(3) ?
    C18B C13B P1B . . 124.9(2) ?
    C14B C13B P1B . . 117.9(3) ?
    O3B C14B C15B . . 123.5(3) ?
    O3B C14B C13B . . 114.4(3) ?
    C15B C14B C13B . . 122.0(4) ?
    C16B C15B C14B . . 119.7(4) ?
    C16B C15B H15B . . 120.2 ?
    C14B C15B H15B . . 120.2 ?
    C15B C16B C17B . . 119.8(4) ?
    C15B C16B H16B . . 120.1 ?
    C17B C16B H16B . . 120.1 ?
    C18B C17B C16B . . 118.9(5) ?
    C18B C17B H17B . . 120.5 ?
    C16B C17B H17B . . 120.5 ?
    C13B C18B C17B . . 122.5(4) ?
    C13B C18B H18B . . 118.8 ?
    C17B C18B H18B . . 118.8 ?
    O1B C19B H19D . . 109.5 ?
    O1B C19B H19E . . 109.5 ?
    H19D C19B H19E . . 109.5 ?
    O1B C19B H19F . . 109.5 ?
    H19D C19B H19F . . 109.5 ?
    H19E C19B H19F . . 109.5 ?
    O2B C20B H20D . . 109.5 ?
    O2B C20B H20E . . 109.5 ?
    H20D C20B H20E . . 109.5 ?
    O2B C20B H20F . . 109.5 ?
    H20D C20B H20F . . 109.5 ?
    H20E C20B H20F . . 109.5 ?
    O3B C21B H21D . . 109.5 ?
    O3B C21B H21E . . 109.5 ?
    H21D C21B H21E . . 109.5 ?
    O3B C21B H21F . . 109.5 ?
    H21D C21B H21F . . 109.5 ?
    H21E C21B H21F . . 109.5 ?
loop_
    _geom_torsion_atom_site_label_1
    _geom_torsion_atom_site_label_2
    _geom_torsion_atom_site_label_3
    _geom_torsion_atom_site_label_4
    _geom_torsion_site_symmetry_1
    _geom_torsion_site_symmetry_2
    _geom_torsion_site_symmetry_3
    _geom_torsion_site_symmetry_4
    _geom_torsion
    _geom_torsion_publ_flag
    C13A P1A C1A C2A . . . . 87.8(3) ?
    C7A P1A C1A C2A . . . . -167.3(3) ?
    C13A P1A C1A C6A . . . . -96.6(3) ?
    C7A P1A C1A C6A . . . . 8.4(3) ?
    C19A O1A C2A C1A . . . . 161.8(4) ?
    C19A O1A C2A C3A . . . . -17.4(7) ?
    C6A C1A C2A O1A . . . . 178.4(4) ?
    P1A C1A C2A O1A . . . . -5.7(5) ?
    C6A C1A C2A C3A . . . . -2.3(5) ?
    P1A C1A C2A C3A . . . . 173.6(3) ?
    O1A C2A C3A C4A . . . . -178.6(5) ?
    C1A C2A C3A C4A . . . . 2.2(6) ?
    C2A C3A C4A C5A . . . . 0.7(8) ?
    C3A C4A C5A C6A . . . . -3.5(10) ?
    C4A C5A C6A C1A . . . . 3.3(9) ?
    C2A C1A C6A C5A . . . . -0.4(6) ?
    P1A C1A C6A C5A . . . . -176.1(5) ?
    C13A P1A C7A C8A . . . . -179.0(3) ?
    C1A P1A C7A C8A . . . . 76.4(3) ?
    C13A P1A C7A C12A . . . . -6.2(3) ?
    C1A P1A C7A C12A . . . . -110.8(3) ?
    C20A O2A C8A C9A . . . . -2.4(7) ?
    C20A O2A C8A C7A . . . . 177.0(4) ?
    C12A C7A C8A O2A . . . . -179.4(3) ?
    P1A C7A C8A O2A . . . . -6.1(5) ?
    C12A C7A C8A C9A . . . . -0.1(6) ?
    P1A C7A C8A C9A . . . . 173.3(4) ?
    O2A C8A C9A C10A . . . . 179.2(5) ?
    C7A C8A C9A C10A . . . . -0.1(8) ?
    C8A C9A C10A C11A . . . . 0.1(8) ?
    C9A C10A C11A C12A . . . . 0.1(7) ?
    C8A C7A C12A C11A . . . . 0.3(5) ?
    P1A C7A C12A C11A . . . . -172.5(3) ?
    C10A C11A C12A C7A . . . . -0.3(6) ?
    C7A P1A C13A C18A . . . . -107.9(3) ?
    C1A P1A C13A C18A . . . . -3.4(4) ?
    C7A P1A C13A C14A . . . . 79.2(3) ?
    C1A P1A C13A C14A . . . . -176.3(3) ?
    C21A O3A C14A C15A . . . . -6.9(7) ?
    C21A O3A C14A C13A . . . . 173.7(3) ?
    C18A C13A C14A C15A . . . . 2.3(7) ?
    P1A C13A C14A C15A . . . . 175.8(5) ?
    C18A C13A C14A O3A . . . . -178.2(4) ?
    P1A C13A C14A O3A . . . . -4.8(5) ?
    O3A C14A C15A C16A . . . . 178.4(5) ?
    C13A C14A C15A C16A . . . . -2.2(9) ?
    C14A C15A C16A C17A . . . . 3.6(11) ?
    C15A C16A C17A C18A . . . . -4.8(10) ?
    C14A C13A C18A C17A . . . . -4.1(7) ?
    P1A C13A C18A C17A . . . . -177.1(5) ?
    C16A C17A C18A C13A . . . . 5.1(9) ?
    C7B P1B C1B C2B . . . . 85.86(10) ?
    C13B P1B C1B C2B . . . . -170.61(10) ?
    C7B P1B C1B C6B . . . . -93.9(2) ?
    C13B P1B C1B C6B . . . . 9.6(3) ?
    C19B O1B C2B C3B . . . . -9.9(3) ?
    C19B O1B C2B C1B . . . . 171.4(3) ?
    C6B C1B C2B O1B . . . . 176.5(2) ?
    P1B C1B C2B O1B . . . . -3.3 ?
    C6B C1B C2B C3B . . . . -2.20(18) ?
    P1B C1B C2B C3B . . . . 177.99(8) ?
    O1B C2B C3B C4B . . . . -174.7(2) ?
    C1B C2B C3B C4B . . . . 3.85(19) ?
    C2B C3B C4B C5B . . . . -3.6(6) ?
    C3B C4B C5B C6B . . . . 1.9(10) ?
    C4B C5B C6B C1B . . . . -0.3(10) ?
    C2B C1B C6B C5B . . . . 0.5(6) ?
    P1B C1B C6B C5B . . . . -179.7(5) ?
    C1B P1B C7B C12B . . . . -4.2(3) ?
    C13B P1B C7B C12B . . . . -107.2(3) ?
    C1B P1B C7B C8B . . . . 178.8(2) ?
    C13B P1B C7B C8B . . . . 75.8(3) ?
    C20B O2B C8B C9B . . . . 4.0(5) ?
    C20B O2B C8B C7B . . . . -175.1(3) ?
    C12B C7B C8B C9B . . . . 1.7(5) ?
    P1B C7B C8B C9B . . . . 178.9(3) ?
    C12B C7B C8B O2B . . . . -179.2(3) ?
    P1B C7B C8B O2B . . . . -2.0(3) ?
    O2B C8B C9B C10B . . . . 179.8(3) ?
    C7B C8B C9B C10B . . . . -1.2(6) ?
    C8B C9B C10B C11B . . . . 2.2(7) ?
    C9B C10B C11B C12B . . . . -3.7(8) ?
    C10B C11B C12B C7B . . . . 4.4(8) ?
    C8B C7B C12B C11B . . . . -3.6(6) ?
    P1B C7B C12B C11B . . . . 179.4(4) ?
    C1B P1B C13B C18B . . . . -104.3(3) ?
    C7B P1B C13B C18B . . . . -1.7(3) ?
    C1B P1B C13B C14B . . . . 78.1(3) ?
    C7B P1B C13B C14B . . . . -179.2(3) ?
    C21B O3B C14B C15B . . . . -2.0(7) ?
    C21B O3B C14B C13B . . . . 178.4(5) ?
    C18B C13B C14B O3B . . . . 178.4(3) ?
    P1B C13B C14B O3B . . . . -3.9(4) ?
    C18B C13B C14B C15B . . . . -1.2(6) ?
    P1B C13B C14B C15B . . . . 176.5(4) ?
    O3B C14B C15B C16B . . . . -177.9(5) ?
    C13B C14B C15B C16B . . . . 1.6(8) ?
    C14B C15B C16B C17B . . . . -1.7(9) ?
    C15B C16B C17B C18B . . . . 1.4(8) ?
    C14B C13B C18B C17B . . . . 0.9(6) ?
    P1B C13B C18B C17B . . . . -176.7(4) ?
    C16B C17B C18B C13B . . . . -1.0(7) ?
loop_
    _geom_hbond_atom_site_label_D
    _geom_hbond_atom_site_label_H
    _geom_hbond_atom_site_label_A
    _geom_hbond_site_symmetry_A
    _geom_hbond_distance_DH
    _geom_hbond_distance_HA
    _geom_hbond_distance_DA
    _geom_hbond_angle_DHA
    _geom_hbond_publ_flag
    C21A H21C Cg1 3_575 0.96 2.83 3.662(3) 145 y
