# Supplementary material for: Tris(2-methoxy­phen­yl)phosphine
Source: Acta Crystallogr Sect E Struct Rep Online. 2009 Jun 6;65(Pt 7):o1525–6. doi: 10.1107/S1600536809020595 (PMC2969262; doi:10.1107/S1600536809020595)
Supplement: Supplementary file 2 [file e-65-o1525-Isup2.hkl]

# 
# h,k,l, Fc-squared, Fo-squared, sigma(Fo-squared) and status flag 
# 
data_I
_shelx_title ' ap4a_0m in C2/c (120K)' 
_shelx_refln_list_code          4 
_shelx_F_calc_maximum      434.10 
_exptl_crystal_F_000      1488.00 
_reflns_d_resolution_high  0.7088 
 
loop_ 
 _symmetry_equiv_pos_as_xyz 
 'x, y, z' 
 '-x, y, -z+1/2' 
 'x+1/2, y+1/2, z' 
 '-x+1/2, y+1/2, -z+1/2' 
 '-x, -y, -z' 
 'x, -y, z-1/2' 
 '-x+1/2, -y+1/2, -z' 
 'x+1/2, -y+1/2, z-1/2' 
 
_cell_length_a    29.5721 
_cell_length_b     8.2201 
_cell_length_c    14.9409 
_cell_angle_alpha  90.000 
_cell_angle_beta   96.381 
_cell_angle_gamma  90.000 
 
_shelx_F_squared_multiplier     1.000 
 
loop_ 
 _refln_index_h 
 _refln_index_k 
 _refln_index_l 
 _refln_F_squared_calc 
 _refln_F_squared_meas 
 _refln_F_squared_sigma 
 _refln_observed_status 
   2   0   0      156.43       -1.02      1.02 o 
   4   0   0    19613.28    19239.01    301.27 o 
   6   0   0    14046.26    14300.25    129.71 o 
   8   0   0    21833.69    22898.95    191.19 o 
  10   0   0       92.22      124.22      4.35 o 
  12   0   0     3919.54     4089.21     35.03 o 
  14   0   0     4565.26     3867.36     34.24 o 
  16   0   0       68.22       50.24      3.53 o 
  18   0   0        8.46       12.53      1.76 o 
  20   0   0     1593.85     1592.99     16.72 o 
  22   0   0      820.56      808.20     11.01 o 
  24   0   0     1228.29     1272.03     16.58 o 
  26   0   0       20.78       52.11      4.61 o 
  28   0   0      436.06      486.15     13.19 o 
  30   0   0      126.03      108.34      8.75 o 
  32   0   0      918.66      823.22     23.20 o 
  34   0   0      698.02      736.95     25.57 o 
  36   0   0      131.74      162.13     14.35 o 
  38   0   0      228.83      299.02     21.85 o 
  40   0   0      141.38       95.71     51.15 o 
   1   1   0     6639.62     6216.53     79.36 o 
   3   1   0     1568.28     1651.51     14.69 o 
   5   1   0    25411.03    24643.12    141.19 o 
   7   1   0    16830.43    16755.74     91.34 o 
   9   1   0        2.52       44.78      1.56 o 
  11   1   0     1478.34     1726.62     13.00 o 
  13   1   0      466.94      576.29      6.73 o 
  15   1   0      839.25      944.79      9.48 o 
  17   1   0        7.58       37.69      2.24 o 
  19   1   0      838.78      802.80      8.39 o 
  21   1   0      333.05      278.10      5.23 o 
  23   1   0        7.02        6.87      1.95 o 
  25   1   0       72.14       74.81      4.59 o 
  27   1   0      264.18      266.67      6.43 o 
  29   1   0      209.86      174.17      6.07 o 
  31   1   0        7.36        7.94      3.51 o 
  33   1   0      218.90      235.02     11.76 o 
  35   1   0       54.69       53.73      7.41 o 
  37   1   0       75.64       33.59      7.06 o 
  39   1   0        0.09        5.88      6.60 o 
  41   1   0        6.43       15.70      9.04 o 
   0   2   0     7484.86     8398.38     66.46 o 
   2   2   0    43248.22    42505.00    248.95 o 
   4   2   0     1116.34     1035.23      8.36 o 
   6   2   0     1906.18     2060.75     14.96 o 
   8   2   0      986.19     1185.49      9.70 o 
  10   2   0     3789.26     3954.75     24.74 o 
  12   2   0     4529.91     4898.33     32.09 o 
  14   2   0     3278.72     3240.53     23.09 o 
  16   2   0        3.01        1.54      1.32 o 
  18   2   0        0.11        4.51      1.88 o 
  20   2   0     1906.88     1772.07     18.42 o 
  22   2   0      445.61      457.50      8.74 o 
  24   2   0        0.99        2.95      2.40 o 
  26   2   0       72.67       84.91      4.52 o 
  28   2   0       71.78       92.03      5.56 o 
  30   2   0       38.06       26.33      4.15 o 
  32   2   0      635.70      593.99     15.04 o 
  34   2   0       77.53       89.74     10.38 o 
  36   2   0      165.66      213.04     15.20 o 
  38   2   0       44.62       51.77      9.00 o 
  40   2   0      247.82      247.98     15.45 o 
   1   3   0     2375.37     2514.00     16.02 o 
   3   3   0      513.15      536.26      5.50 o 
   5   3   0     2961.89     3031.76     20.50 o 
   7   3   0      579.19      572.09      6.11 o 
   9   3   0     1463.57     1770.50     14.47 o 
  11   3   0     4426.95     4273.02     33.19 o 
  13   3   0      133.92       84.35      2.95 o 
  15   3   0     1762.15     1608.54     14.80 o 
  17   3   0     1147.61     1146.57     12.03 o 
  19   3   0        0.07       13.36      2.41 o 
  21   3   0     1111.00      968.05     14.38 o 
  23   3   0      557.30      611.04     11.59 o 
  25   3   0       30.45       30.02      3.95 o 
  27   3   0       26.58       48.75      5.42 o 
  29   3   0       75.14       86.75      7.68 o 
  31   3   0      590.25      561.40     14.78 o 
  33   3   0      276.59      293.97     12.08 o 
  35   3   0      156.63      170.51     11.11 o 
  37   3   0        0.17       19.73      7.43 o 
  39   3   0       50.31       47.32     23.47 o 
   0   4   0      438.88      489.90      7.49 o 
   2   4   0       33.22       65.77      2.38 o 
   4   4   0     2591.51     2933.49     19.97 o 
   6   4   0      471.72      573.91      6.19 o 
   8   4   0      658.91      793.58      9.10 o 
  10   4   0       37.72       31.11      2.53 o 
  12   4   0       91.52      120.63      4.20 o 
  14   4   0       46.13       58.32      3.24 o 
  16   4   0       11.27       14.93      2.50 o 
  18   4   0      266.50      297.37      7.27 o 
  20   4   0      120.04       86.16      4.51 o 
  22   4   0       61.25       41.06      4.13 o 
  24   4   0        0.50        0.98      3.72 o 
  26   4   0      159.42      152.35      7.96 o 
  28   4   0       21.46       20.62      6.47 o 
  30   4   0      257.66      265.77     12.15 o 
  32   4   0       14.55       33.10      7.80 o 
  34   4   0        0.01        7.41      7.78 o 
  36   4   0       14.78       26.16      7.70 o 
  38   4   0       41.17       58.89     21.57 o 
   1   5   0     2365.13     2570.34     17.85 o 
   3   5   0      176.40      190.08      3.86 o 
   5   5   0      836.48      804.87      8.58 o 
   7   5   0        0.34        8.07      1.63 o 
   9   5   0      194.63      232.85      5.14 o 
  11   5   0        2.12       -0.14      2.01 o 
  13   5   0      377.46      423.95      8.35 o 
  15   5   0      200.31      167.77      6.21 o 
  17   5   0      425.54      375.07      8.93 o 
  19   5   0        3.72        3.17      2.69 o 
  21   5   0        0.04        1.29      3.53 o 
  23   5   0        9.37        7.58      4.51 o 
  25   5   0       41.37       43.19      6.41 o 
  27   5   0        3.64        8.45      5.65 o 
  29   5   0      174.40      155.68     14.03 o 
  31   5   0        0.06       -1.93      6.19 o 
  33   5   0       18.17        3.65      6.76 o 
  35   5   0       21.67       29.35      8.99 o 
  37   5   0        2.38        0.32      7.71 o 
   0   6   0       22.35       17.48      2.84 o 
   2   6   0      486.70      365.13      5.79 o 
   4   6   0      637.93      650.81      8.20 o 
   6   6   0       23.20       40.18      2.89 o 
   8   6   0       29.82       10.72      2.33 o 
  10   6   0      344.76      374.23      8.39 o 
  12   6   0        0.05       -2.05      2.53 o 
  14   6   0       50.63       55.72      4.12 o 
  16   6   0        2.63        4.44      3.30 o 
  18   6   0      571.49      526.52     13.84 o 
  20   6   0        0.13       13.89      4.20 o 
  22   6   0       29.26       16.36      5.31 o 
  24   6   0       82.76       91.27      9.13 o 
  26   6   0       32.19       32.90      7.88 o 
  28   6   0       97.59       87.10     10.46 o 
  30   6   0        0.38       -0.97      6.79 o 
  32   6   0       53.13       87.54     12.00 o 
  34   6   0      160.13      165.32     16.59 o 
   1   7   0      414.08      440.48      8.30 o 
   3   7   0       96.55      100.18      4.63 o 
   5   7   0       40.95       16.63      2.61 o 
   7   7   0      168.37      209.49      7.12 o 
   9   7   0      102.28      121.49      5.94 o 
  11   7   0      198.91      206.73      7.30 o 
  13   7   0      371.22      384.40      9.54 o 
  15   7   0       13.01       12.22      3.92 o 
  17   7   0      508.10      411.17     14.17 o 
  19   7   0        8.23        3.13      5.14 o 
  21   7   0      421.23      462.96     17.30 o 
  23   7   0        8.20       12.83      9.89 o 
  25   7   0       88.95       87.10     11.00 o 
  27   7   0       37.07       17.78      8.62 o 
  29   7   0        7.97       26.22      8.45 o 
  31   7   0       58.32       48.17      9.75 o 
  33   7   0      169.12      193.31     20.64 o 
   0   8   0        1.41       10.19      4.13 o 
   2   8   0        0.08        1.70      2.69 o 
   4   8   0      153.42      124.04      8.07 o 
   6   8   0       99.78      102.80      8.77 o 
   8   8   0      480.40      541.07     16.24 o 
  10   8   0       20.01       25.00      5.13 o 
  12   8   0      522.43      471.60     14.06 o 
  14   8   0        0.07       -4.16      4.44 o 
  16   8   0      286.35      325.79     16.19 o 
  18   8   0      133.44      115.58     10.61 o 
  20   8   0      138.14      192.49     12.94 o 
  22   8   0       12.92       24.03      7.59 o 
  24   8   0       42.62       32.58      8.79 o 
  26   8   0       65.18       71.04     10.96 o 
  28   8   0        8.36       25.06     14.31 o 
  30   8   0       63.81       67.62     17.89 o 
   1   9   0        0.02        3.41      4.36 o 
   3   9   0       39.57       31.41      6.73 o 
   5   9   0        0.03       -1.98      4.41 o 
   7   9   0        2.15        7.14      5.88 o 
   9   9   0       65.03       44.64      8.89 o 
  11   9   0        8.85        4.91      7.14 o 
  13   9   0      282.93      280.97     16.52 o 
  15   9   0       24.19       28.01      8.31 o 
  17   9   0       38.52       55.15     10.40 o 
  19   9   0      136.37      152.67     14.15 o 
  21   9   0       34.53       16.89      8.35 o 
  23   9   0        0.25        0.66      7.37 o 
  25   9   0       11.99       26.16     14.88 o 
   0  10   0      488.85      433.41     33.27 o 
   2  10   0        2.58        7.09      6.45 o 
   4  10   0      509.11      538.08     20.73 o 
   6  10   0       24.97       58.18      9.81 o 
   8  10   0      366.67      393.39     19.35 o 
  10  10   0       77.54       76.96     12.39 o 
  12  10   0      108.13      129.18     13.58 o 
  14  10   0      106.32       97.92     12.39 o 
  16  10   0       78.11       45.04     10.55 o 
  18  10   0      119.70       92.84     12.78 o 
  20  10   0      143.25      213.75     22.82 o 
   1  11   0        4.40       14.21     11.44 o 
   3  11   0       20.60       -3.87     10.60 o 
   5  11   0        0.13       15.87      8.47 o 
   7  11   0        2.25       11.65      8.56 o 
   9  11   0       27.78       47.86     10.62 o 
  11  11   0        0.84       20.60      9.52 o 
  13  11   0       12.83       19.43     10.64 o 
 -41   1   1        5.41        8.56      7.11 o 
 -39   1   1       71.33       55.82      9.16 o 
 -37   1   1        4.45        8.89      6.11 o 
 -35   1   1      201.14      218.06     13.98 o 
 -33   1   1      199.39      159.60     13.11 o 
 -31   1   1      457.64      517.20     13.54 o 
 -29   1   1      226.98      214.23      6.60 o 
 -27   1   1       78.44       73.66      4.79 o 
 -25   1   1      564.17      601.40      8.36 o 
 -23   1   1     1967.35     1703.01     15.32 o 
 -21   1   1      740.72      597.87      7.87 o 
 -19   1   1      813.98      802.05      8.47 o 
 -17   1   1      109.58       98.19      3.10 o 
 -15   1   1     6773.92     6934.14     39.81 o 
 -13   1   1      644.75      762.77      7.72 o 
 -11   1   1    30199.83    31282.26    160.66 o 
  -9   1   1     1626.95     1485.84     10.76 o 
  -7   1   1    66407.66    64916.00    351.58 o 
  -5   1   1     5058.52     4963.97     32.13 o 
  -3   1   1    13508.78    14242.07     84.63 o 
  -1   1   1      174.73      141.37      2.09 o 
   1   1   1    34686.74    34137.39    242.70 o 
   3   1   1     1494.30     1570.19     11.32 o 
   5   1   1     2785.15     2673.59     17.76 o 
   7   1   1     7904.97     7299.38     39.16 o 
   9   1   1      485.84      404.17      4.50 o 
  11   1   1      420.49      526.50      6.53 o 
  13   1   1     5585.60     5765.17     35.71 o 
  15   1   1      308.39      373.47      5.28 o 
  17   1   1       74.12       97.25      3.09 o 
  19   1   1      713.95      813.56      8.88 o 
  21   1   1     3065.30     3089.27     23.24 o 
  23   1   1      385.92      406.87      7.43 o 
  25   1   1     1374.07     1231.02     14.05 o 
  27   1   1      320.51      374.56      7.66 o 
  29   1   1      255.22      289.29      8.93 o 
  31   1   1      515.79      542.91     13.77 o 
  33   1   1      227.04      255.86     11.25 o 
  35   1   1      576.28      544.71     15.49 o 
  37   1   1       40.62       37.47      7.58 o 
  39   1   1      101.36      126.76     13.33 o 
  41   1   1        0.01       22.89      8.55 o 
 -40   2   1        3.34       22.61      6.92 o 
 -38   2   1      126.21      150.18     11.34 o 
 -36   2   1       76.35       90.15      9.17 o 
 -34   2   1      202.76      248.42     15.64 o 
 -32   2   1      455.40      497.43     13.89 o 
 -30   2   1      430.80      463.34     12.38 o 
 -28   2   1      243.70      171.66      5.67 o 
 -26   2   1      174.80      153.73      5.76 o 
 -24   2   1      690.73      632.01      9.65 o 
 -22   2   1      257.40      268.29      6.48 o 
 -20   2   1      171.99      179.18      5.56 o 
 -18   2   1       15.38       21.58      2.62 o 
 -16   2   1      843.54      953.18      9.56 o 
 -14   2   1      223.94      219.03      4.11 o 
 -12   2   1       26.43       36.01      2.06 o 
 -10   2   1     2357.33     2535.40     17.72 o 
  -8   2   1     2589.74     3123.68     19.67 o 
  -6   2   1     1723.00     1805.88     12.95 o 
  -4   2   1     2108.17     1938.21     11.78 o 
  -2   2   1    16188.52    16273.86     84.87 o 
   0   2   1    30277.92    29237.23    176.80 o 
   2   2   1     5125.13     5432.85     32.90 o 
   4   2   1    28136.34    28902.73    170.02 o 
   6   2   1     1016.03     1139.23      9.06 o 
   8   2   1       12.12        5.33      1.11 o 
  10   2   1      351.47      309.05      4.55 o 
  12   2   1        0.00        6.64      1.85 o 
  14   2   1     1541.86     1286.96     10.81 o 
  16   2   1       77.81       69.36      3.38 o 
  18   2   1       90.76       78.82      3.82 o 
  20   2   1      625.41      605.85     11.67 o 
  22   2   1      906.13      768.34     15.73 o 
  24   2   1       63.69       52.32      4.13 o 
  26   2   1      159.05      138.73      5.95 o 
  28   2   1      527.12      475.31     10.47 o 
  30   2   1      103.46      140.21      7.46 o 
  32   2   1       98.86      111.06      8.14 o 
  34   2   1        3.08        6.78      5.72 o 
  36   2   1       71.15       97.57     11.19 o 
  38   2   1        8.69       24.08     10.38 o 
  40   2   1        8.25       14.83      8.62 o 
 -39   3   1      173.96      183.69     12.44 o 
 -37   3   1       35.00       19.20      6.63 o 
 -35   3   1        4.64        9.86      5.63 o 
 -33   3   1      103.85      132.41      9.18 o 
 -31   3   1       24.88       14.31      4.96 o 
 -29   3   1      121.56      103.79      7.22 o 
 -27   3   1       98.95       58.04      4.36 o 
 -25   3   1      148.70      143.18      5.59 o 
 -23   3   1      759.44      718.97     10.57 o 
 -21   3   1      392.78      411.63      8.41 o 
 -19   3   1      321.71      312.29      6.19 o 
 -17   3   1     1765.62     1791.10     17.03 o 
 -15   3   1      651.15      795.11      9.15 o 
 -13   3   1      590.93      693.63      8.41 o 
 -11   3   1        2.29       16.68      1.83 o 
  -9   3   1      402.33      279.79      4.45 o 
  -7   3   1       16.79       23.68      1.88 o 
  -5   3   1       94.34      166.98      2.96 o 
  -3   3   1       72.08       90.70      2.16 o 
  -1   3   1      159.14      227.47      3.10 o 
   1   3   1     3127.55     3393.05     19.64 o 
   3   3   1    10959.04    11253.55     66.13 o 
   5   3   1    11318.31    11568.60     68.06 o 
   7   3   1       68.91       55.37      2.24 o 
   9   3   1      448.49      436.69      6.15 o 
  11   3   1      306.64      413.15      5.71 o 
  13   3   1      339.46      283.46      5.04 o 
  15   3   1        3.36        1.94      1.35 o 
  17   3   1     1479.61     1464.97     16.10 o 
  19   3   1       13.70        7.46      2.83 o 
  21   3   1       52.65       50.92      4.58 o 
  23   3   1      794.13      797.87     16.74 o 
  25   3   1      114.09      136.39      7.16 o 
  27   3   1      402.76      427.03     11.72 o 
  29   3   1      406.92      393.57     12.35 o 
  31   3   1       59.44       65.23      7.75 o 
  33   3   1      185.51      194.15     12.82 o 
  35   3   1       25.22       25.42      7.67 o 
  37   3   1       51.65       50.36     12.19 o 
  39   3   1        4.06       56.23     34.28 o 
 -38   4   1       24.96       42.89     12.12 o 
 -36   4   1       33.54       70.00     10.52 o 
 -34   4   1       16.44       33.72      7.50 o 
 -32   4   1       55.10       28.69      6.63 o 
 -30   4   1       34.44       53.91      7.80 o 
 -28   4   1       20.19       20.56      4.60 o 
 -26   4   1     1050.17     1131.02     19.33 o 
 -24   4   1       18.14       13.92      3.61 o 
 -22   4   1       44.59       39.76      4.03 o 
 -20   4   1      470.85      427.60      8.19 o 
 -18   4   1       84.77       62.52      4.13 o 
 -16   4   1      127.34      113.68      4.48 o 
 -14   4   1        8.61        0.81      1.84 o 
 -12   4   1      124.71      158.76      4.60 o 
 -10   4   1      405.72      474.81      6.94 o 
  -8   4   1       47.23       49.79      2.82 o 
  -6   4   1     1939.60     2286.06     16.15 o 
  -4   4   1       39.54       27.11      1.82 o 
  -2   4   1      453.78      486.30      5.72 o 
   0   4   1     3856.38     3842.37     22.79 o 
   2   4   1       15.41       23.67      1.77 o 
   4   4   1     3245.37     3075.11     20.15 o 
   6   4   1     2359.91     2256.63     17.43 o 
   8   4   1      274.95      392.93      5.94 o 
  10   4   1        9.06        7.07      1.82 o 
  12   4   1       22.05       41.21      2.90 o 
  14   4   1      419.75      452.20      7.49 o 
  16   4   1      324.76      274.98      5.87 o 
  18   4   1     1372.95     1308.14     16.33 o 
  20   4   1     2092.08     2289.70     26.31 o 
  22   4   1      733.45      695.45     14.26 o 
  24   4   1      221.84      227.05      9.44 o 
  26   4   1       79.59       94.93      6.39 o 
  28   4   1      510.75      473.92     17.60 o 
  30   4   1        1.00        3.41      6.17 o 
  32   4   1       65.34       40.24      8.59 o 
  34   4   1      141.21      139.25     12.57 o 
  36   4   1       10.22       15.31      7.64 o 
  38   4   1        2.03       28.49     10.59 o 
 -37   5   1      124.55      156.49     12.92 o 
 -35   5   1        0.70        4.98      6.12 o 
 -33   5   1      126.52      143.70     13.09 o 
 -31   5   1      283.16      336.17     17.23 o 
 -29   5   1        5.09        6.46      6.39 o 
 -27   5   1      205.65      243.39     14.25 o 
 -25   5   1        1.05        2.13      4.48 o 
 -23   5   1        0.43       -3.02      3.39 o 
 -21   5   1       25.78       20.74      3.73 o 
 -19   5   1        0.93        0.18      2.68 o 
 -17   5   1      534.83      549.85     10.11 o 
 -15   5   1        9.97        7.89      2.99 o 
 -13   5   1      143.22      132.53      4.76 o 
 -11   5   1      221.05      213.93      5.01 o 
  -9   5   1       52.01       56.03      2.77 o 
  -7   5   1        9.91       14.99      1.80 o 
  -5   5   1      985.51     1014.08      9.24 o 
  -3   5   1       36.42       39.16      2.22 o 
  -1   5   1     2345.92     2337.55     17.43 o 
   1   5   1      253.86      260.73      4.55 o 
   3   5   1     2486.22     2356.46     17.22 o 
   5   5   1      457.97      475.17      6.61 o 
   7   5   1      474.56      439.63      6.16 o 
   9   5   1      170.42      138.30      4.71 o 
  11   5   1      472.27      493.14      8.31 o 
  13   5   1      387.95      290.23      8.20 o 
  15   5   1      537.89      513.36     10.97 o 
  17   5   1        1.31       -2.93      3.54 o 
  19   5   1       20.73       22.35      3.94 o 
  21   5   1       25.50       22.04      4.54 o 
  23   5   1        5.62        2.53      3.61 o 
  25   5   1        3.56        5.99      4.80 o 
  27   5   1       57.92       54.40      8.92 o 
  29   5   1      369.30      376.40     17.49 o 
  31   5   1      100.11       87.35     15.04 o 
  33   5   1        1.25       -2.05      7.46 o 
  35   5   1       98.10      100.99     28.81 o 
  37   5   1       28.16       10.19      8.16 o 
 -34   6   1        6.71       15.78      8.26 o 
 -32   6   1       87.76       88.43     11.64 o 
 -30   6   1        8.89       15.37      7.51 o 
 -28   6   1       55.15       41.85      8.61 o 
 -26   6   1        1.37        0.05      5.79 o 
 -24   6   1      264.08      202.04     15.93 o 
 -22   6   1       31.60       41.71      6.10 o 
 -20   6   1      499.11      527.24     13.88 o 
 -18   6   1        1.68        9.97      4.33 o 
 -16   6   1       36.20       42.46      5.58 o 
 -14   6   1      101.84      106.57      4.97 o 
 -12   6   1      506.97      542.21      9.72 o 
 -10   6   1      436.22      414.84      7.96 o 
  -8   6   1      557.00      572.90      8.06 o 
  -6   6   1       45.86       61.98      3.26 o 
  -4   6   1      384.73      357.44      6.10 o 
  -2   6   1      388.52      366.32      6.26 o 
   0   6   1       50.14       43.73      2.67 o 
   2   6   1      730.70      708.52      8.60 o 
   4   6   1      103.06       97.99      4.33 o 
   6   6   1      269.59      324.13      6.52 o 
   8   6   1       46.45       52.53      4.05 o 
  10   6   1      374.86      374.50      8.42 o 
  12   6   1       13.92       17.94      3.33 o 
  14   6   1        6.68       10.05      3.72 o 
  16   6   1       67.24       62.48      5.45 o 
  18   6   1        3.89        9.41      4.53 o 
  20   6   1        6.60        8.59      4.27 o 
  22   6   1      159.61      158.94     13.98 o 
  24   6   1      107.65       96.86     10.35 o 
  26   6   1       27.50       26.07      9.12 o 
  28   6   1      119.84      150.14     12.99 o 
  30   6   1       35.48       49.63      9.26 o 
  32   6   1       23.95       19.73      9.48 o 
  34   6   1      167.60      169.28     17.30 o 
 -33   7   1        1.95       18.71      7.94 o 
 -31   7   1        2.17        6.37      7.41 o 
 -29   7   1       63.26       69.98     10.59 o 
 -27   7   1       93.61      156.67     13.56 o 
 -25   7   1        1.28       18.13      7.33 o 
 -23   7   1       14.77       15.18      7.99 o 
 -21   7   1       12.19       21.97      7.34 o 
 -19   7   1      151.84      116.19     11.10 o 
 -17   7   1       34.13       54.89      6.47 o 
 -15   7   1       83.72       72.07      5.86 o 
 -13   7   1       39.63       24.51      4.38 o 
 -11   7   1       30.08       36.46      4.03 o 
  -9   7   1       52.13       42.57      4.26 o 
  -7   7   1      150.27      150.04      8.11 o 
  -5   7   1      357.93      304.89      7.02 o 
  -3   7   1      109.71      114.32      5.10 o 
  -1   7   1       14.31       24.43      3.07 o 
   1   7   1        4.48        9.47      2.86 o 
   3   7   1      732.30      771.61     11.90 o 
   5   7   1     1277.65     1156.76     15.02 o 
   7   7   1        8.10       -0.14      3.33 o 
   9   7   1      633.32      643.07     13.84 o 
  11   7   1        5.41        0.72      3.20 o 
  13   7   1        5.25        3.21      3.93 o 
  15   7   1      521.52      501.11     11.92 o 
  17   7   1      141.72      156.56     10.15 o 
  19   7   1        4.74        6.99      5.61 o 
  21   7   1        0.19       -5.55      5.55 o 
  23   7   1        0.17        5.30      6.52 o 
  25   7   1      109.12      121.98     13.35 o 
  27   7   1       21.92       18.99     11.33 o 
  29   7   1       45.67       47.94      9.55 o 
  31   7   1        9.77        8.43      9.12 o 
 -30   8   1       33.24       70.29     11.26 o 
 -28   8   1       12.39       21.94      8.38 o 
 -26   8   1       47.02       52.49     10.09 o 
 -24   8   1       65.57       46.00     14.12 o 
 -22   8   1       10.82        5.29      6.64 o 
 -20   8   1      322.89      366.49     16.39 o 
 -18   8   1        0.15       15.55      5.19 o 
 -16   8   1      242.46      251.56     11.25 o 
 -14   8   1       40.67       55.13      6.73 o 
 -12   8   1      350.71      340.61     13.40 o 
 -10   8   1        4.33        2.81      4.23 o 
  -8   8   1       53.13       47.00      5.24 o 
  -6   8   1       54.91       31.58      4.42 o 
  -4   8   1      309.71      322.26      8.47 o 
  -2   8   1        0.20       -1.27      2.72 o 
   0   8   1       76.28       73.11      4.79 o 
   2   8   1      257.03      281.11      8.10 o 
   4   8   1        6.54        4.51      3.50 o 
   6   8   1      117.03      122.53      7.58 o 
   8   8   1        0.71        2.46      4.74 o 
  10   8   1      238.62      235.62      9.82 o 
  12   8   1       31.91       28.39      5.31 o 
  14   8   1      241.56      285.99     11.76 o 
  16   8   1      136.23      129.99      8.94 o 
  18   8   1      511.10      582.17     19.17 o 
  20   8   1       64.68       62.13     11.15 o 
  22   8   1      151.76      168.65     12.93 o 
  24   8   1       77.05       90.65     13.35 o 
  26   8   1        3.44       21.22      8.33 o 
  28   8   1        0.12        6.79      8.66 o 
 -25   9   1       22.20       27.42     10.19 o 
 -23   9   1       75.40       46.80     10.55 o 
 -21   9   1       14.88       21.78      9.25 o 
 -19   9   1       50.01       15.90      8.07 o 
 -17   9   1       92.07       88.34     12.50 o 
 -15   9   1      190.94      218.31     15.17 o 
 -13   9   1        6.61       19.20      7.73 o 
 -11   9   1      405.56      452.83     20.02 o 
  -9   9   1        0.81        2.86      6.72 o 
  -7   9   1      306.65      327.37     16.28 o 
  -5   9   1      133.19      122.61     10.13 o 
  -3   9   1      827.91      853.78     28.02 o 
  -1   9   1      122.71      113.87      7.85 o 
   1   9   1      641.66      669.83     16.82 o 
   3   9   1      131.34      141.41     10.49 o 
   5   9   1      828.31      862.90     21.81 o 
   7   9   1       33.69       16.86      6.37 o 
   9   9   1      426.68      422.64     17.19 o 
  11   9   1       58.40       65.11     10.36 o 
  13   9   1      190.60      231.76     15.51 o 
  15   9   1       96.32       72.27     10.73 o 
  17   9   1      212.46      182.52     14.86 o 
  19   9   1      117.30      124.21     11.84 o 
  21   9   1      180.03      154.71     12.98 o 
  23   9   1        0.11        5.00      7.13 o 
  25   9   1        8.81       15.37      8.13 o 
 -20  10   1       29.56       23.45      9.60 o 
 -18  10   1       23.60       24.64      9.27 o 
 -16  10   1        0.35        3.02      7.98 o 
 -14  10   1       12.41       17.14      8.44 o 
 -12  10   1       96.74      130.67     13.37 o 
 -10  10   1        2.12       -0.67      7.85 o 
  -8  10   1       18.24       10.68      7.83 o 
  -6  10   1        0.01       -0.02      7.27 o 
  -4  10   1        0.01       11.06      7.87 o 
  -2  10   1      150.95      117.53     11.86 o 
   0  10   1       40.39       32.30      9.70 o 
   2  10   1        0.03       -3.74      6.14 o 
   4  10   1       80.84       58.63      8.89 o 
   6  10   1       31.31       44.88      9.67 o 
   8  10   1        7.31       12.40      9.03 o 
  10  10   1        4.71       14.83      8.37 o 
  12  10   1       84.97      115.78     12.90 o 
  14  10   1        2.11       -2.17      7.29 o 
  16  10   1      497.98      608.53     25.59 o 
  18  10   1        0.04       22.98      8.93 o 
  20  10   1        2.21       24.72      9.41 o 
 -13  11   1        9.75        1.34      8.84 o 
 -11  11   1       67.97       61.49     11.71 o 
  -9  11   1       53.06       59.72     11.22 o 
  -7  11   1      103.18       96.95     14.42 o 
  -5  11   1        9.32        8.47      7.98 o 
  -3  11   1      180.61      267.05     23.94 o 
  -1  11   1        9.55        4.58     11.12 o 
   1  11   1      227.34      245.75     22.69 o 
   3  11   1        7.55       -7.50     10.42 o 
   5  11   1        4.81       24.51      9.24 o 
   7  11   1       94.12      122.89     13.64 o 
   9  11   1        2.22       14.61      9.18 o 
  11  11   1       73.11       81.01     12.23 o 
 -40   0   2       21.23       19.25     10.86 o 
 -38   0   2       55.91       65.17     12.90 o 
 -36   0   2      548.72      509.44     26.46 o 
 -34   0   2      465.18      481.02     25.92 o 
 -32   0   2      407.88      461.07     20.02 o 
 -30   0   2      910.90      728.98     24.62 o 
 -28   0   2      879.12      731.43     17.23 o 
 -26   0   2       97.88       67.99      6.23 o 
 -24   0   2      304.15      224.05      6.89 o 
 -22   0   2     5028.88     4789.10     43.44 o 
 -20   0   2     1114.19     1049.27     14.03 o 
 -18   0   2      336.55      287.05      6.40 o 
 -16   0   2       19.90       27.99      2.39 o 
 -14   0   2     8378.71     8750.18     63.30 o 
 -12   0   2     2733.55     3237.13     26.13 o 
 -10   0   2      275.98      453.72      6.71 o 
  -8   0   2    21144.27    21916.74    150.58 o 
  -6   0   2    14557.62    13798.01     95.38 o 
  -4   0   2     5837.46     5465.13     40.39 o 
  -2   0   2    59086.07    55582.04    598.72 o 
   0   0   2     2413.33     1947.38     21.60 o 
   2   0   2     9824.75    10319.52     99.77 o 
   4   0   2    20256.27    21854.29    224.33 o 
   6   0   2     5990.45     6456.79     60.22 o 
   8   0   2     1257.64     1307.34     13.74 o 
  10   0   2      476.30      391.79      6.89 o 
  12   0   2      414.01      443.49      7.94 o 
  14   0   2    10169.73    10804.64     93.90 o 
  16   0   2      716.61      674.07     10.90 o 
  18   0   2       67.58       31.87      2.53 o 
  20   0   2     1474.49     1377.79     15.94 o 
  22   0   2     4240.87     4194.26     38.42 o 
  24   0   2     1479.22     1479.58     18.05 o 
  26   0   2      702.12      671.35     14.36 o 
  28   0   2        1.07       -1.28      2.77 o 
  30   0   2      420.31      360.71     16.73 o 
  32   0   2      333.08      378.56     18.03 o 
  34   0   2      137.70      116.22     15.10 o 
  36   0   2      175.12      189.12     23.54 o 
  38   0   2       45.74       42.68     12.06 o 
  40   0   2       68.49       60.53     18.49 o 
 -41   1   2       44.08       49.18     11.03 o 
 -39   1   2       18.32       17.61      7.18 o 
 -37   1   2        7.22       24.11      6.63 o 
 -35   1   2      265.48      189.95     11.81 o 
 -33   1   2       30.51       23.92      6.58 o 
 -31   1   2      358.75      375.34     13.66 o 
 -29   1   2       27.38       20.83      3.69 o 
 -27   1   2       13.18       29.89      3.15 o 
 -25   1   2       66.87       62.98      3.37 o 
 -23   1   2        4.91        6.75      1.99 o 
 -21   1   2       66.43       85.96      3.25 o 
 -19   1   2       69.37       73.29      3.03 o 
 -17   1   2     1434.93     1582.04     12.31 o 
 -15   1   2     1178.83     1071.02      8.94 o 
 -13   1   2     1863.91     1995.28     13.05 o 
 -11   1   2    11946.97    13235.54     68.30 o 
  -9   1   2      649.19      570.46      5.28 o 
  -7   1   2    45532.31    45034.67    242.54 o 
  -5   1   2    14373.93    14646.16     86.70 o 
  -3   1   2    56024.16    55756.60    293.85 o 
  -1   1   2      123.72      114.32      2.10 o 
   1   1   2    30201.18    28723.17    207.94 o 
   3   1   2     6836.64     7275.98     46.49 o 
   5   1   2    36491.05    36833.13    212.17 o 
   7   1   2     7342.34     7412.93     43.13 o 
   9   1   2       21.68       51.63      2.22 o 
  11   1   2      876.84      810.78      8.06 o 
  13   1   2       21.15       34.06      2.17 o 
  15   1   2      125.49      100.46      2.90 o 
  17   1   2      160.14      201.67      4.21 o 
  19   1   2     1185.80     1230.42     11.84 o 
  21   1   2      997.27      929.45     10.97 o 
  23   1   2      263.33      324.34      6.71 o 
  25   1   2       14.99       10.21      2.39 o 
  27   1   2      162.13      129.89      5.46 o 
  29   1   2      169.75      166.02      8.71 o 
  31   1   2        5.27        3.00      4.16 o 
  33   1   2      485.36      404.77     14.79 o 
  35   1   2      308.25      263.53     14.55 o 
  37   1   2       99.90      140.29     11.97 o 
  39   1   2        4.50       26.51     11.22 o 
 -40   2   2       96.01       88.04     11.77 o 
 -38   2   2       24.82       46.93      8.13 o 
 -36   2   2       15.82       19.80      6.32 o 
 -34   2   2       17.97        8.77      5.68 o 
 -32   2   2      363.06      405.16     12.31 o 
 -30   2   2        0.70        7.59      3.97 o 
 -28   2   2      142.72      160.12      6.41 o 
 -26   2   2      526.71      577.95      9.24 o 
 -24   2   2      815.98      796.65     10.26 o 
 -22   2   2     1462.75     1400.08     14.38 o 
 -20   2   2      321.26      412.80      6.86 o 
 -18   2   2     8746.72     8703.87     54.42 o 
 -16   2   2      996.48      920.78      9.51 o 
 -14   2   2     7050.74     6506.39     39.24 o 
 -12   2   2      194.83      179.04      3.47 o 
 -10   2   2    11987.13    13235.39     75.26 o 
  -8   2   2       72.58       64.22      2.02 o 
  -6   2   2      328.80      319.54      3.73 o 
  -4   2   2      103.36       93.18      1.86 o 
  -2   2   2     2106.64     1844.25     12.03 o 
   0   2   2     8017.65     7999.38     47.27 o 
   2   2   2    22116.04    22329.07    131.78 o 
   4   2   2     6246.85     6149.07     38.66 o 
   6   2   2      610.88      726.25      6.55 o 
   8   2   2     2738.18     2669.43     17.41 o 
  10   2   2     2252.41     2515.43     17.05 o 
  12   2   2      700.68      662.95      6.99 o 
  14   2   2     1748.69     1766.74     14.23 o 
  16   2   2        8.72       14.64      2.07 o 
  18   2   2     3052.87     3066.82     28.67 o 
  20   2   2        7.70       10.97      2.47 o 
  22   2   2      369.82      344.17      7.72 o 
  24   2   2      159.63      202.34      6.49 o 
  26   2   2        0.48        0.42      2.78 o 
  28   2   2      165.46      146.39      6.93 o 
  30   2   2      102.54       90.72      6.54 o 
  32   2   2      368.23      309.97     13.27 o 
  34   2   2       15.37       12.80      5.58 o 
  36   2   2       82.37      101.00     12.96 o 
  38   2   2       26.23       43.82     13.42 o 
  40   2   2       26.17       28.94      9.89 o 
 -39   3   2      153.38      121.57     12.86 o 
 -37   3   2        4.68        5.30     10.27 o 
 -35   3   2      129.30      128.33      8.89 o 
 -33   3   2       12.94       11.88      5.27 o 
 -31   3   2      241.26      285.49     11.49 o 
 -29   3   2        9.33       26.38      4.93 o 
 -27   3   2        1.09        6.38      3.05 o 
 -25   3   2      206.54      188.95      6.46 o 
 -23   3   2      160.15      156.94      5.31 o 
 -21   3   2     1485.32     1365.96     14.33 o 
 -19   3   2     1222.52     1025.37     11.16 o 
 -17   3   2       72.15      101.53      3.43 o 
 -15   3   2     1624.21     1716.50     15.19 o 
 -13   3   2       44.26       51.42      2.41 o 
 -11   3   2      508.50      579.73      6.71 o 
  -9   3   2      560.11      750.54      7.61 o 
  -7   3   2       52.25       57.11      2.01 o 
  -5   3   2      467.91      481.09      5.20 o 
  -3   3   2      927.82     1090.71      7.85 o 
  -1   3   2     8178.34     8084.28     46.84 o 
   1   3   2     5349.96     5276.03     31.74 o 
   3   3   2     4066.84     3879.85     24.63 o 
   5   3   2      676.64      901.74      9.70 o 
   7   3   2      641.81      732.66      7.42 o 
   9   3   2     5963.71     5872.93     36.24 o 
  11   3   2      651.10      590.05      6.56 o 
  13   3   2       46.15       55.95      2.50 o 
  15   3   2       37.82       52.48      2.51 o 
  17   3   2      307.56      333.52      6.32 o 
  19   3   2      988.15      935.49     12.93 o 
  21   3   2     2613.97     2441.03     28.24 o 
  23   3   2      605.53      655.87     12.61 o 
  25   3   2      130.17       95.85      6.75 o 
  27   3   2       17.00        7.21      3.84 o 
  29   3   2       68.00       71.17      8.08 o 
  31   3   2       74.43       96.81      9.52 o 
  33   3   2       22.63       24.81      6.05 o 
  35   3   2        2.71        3.46      7.64 o 
  37   3   2        0.57       27.58     13.30 o 
  39   3   2       20.88        3.08     25.30 o 
 -38   4   2       14.70       24.92      8.79 o 
 -36   4   2        0.83        7.87      5.76 o 
 -34   4   2       18.68       20.29      7.51 o 
 -32   4   2      162.73      158.94     10.54 o 
 -30   4   2       37.48       52.96      7.86 o 
 -28   4   2       52.62       78.86      8.45 o 
 -26   4   2       55.74       44.53      7.02 o 
 -24   4   2      303.77      293.61      8.76 o 
 -22   4   2       66.16       67.41      4.78 o 
 -20   4   2      119.78      174.34      6.60 o 
 -18   4   2      248.98      275.16      6.57 o 
 -16   4   2      186.96      125.24      4.40 o 
 -14   4   2      319.85      348.42      6.50 o 
 -12   4   2     2094.15     2167.58     18.72 o 
 -10   4   2      412.03      431.46      5.94 o 
  -8   4   2      137.40      121.90      3.06 o 
  -6   4   2       37.13       25.48      1.77 o 
  -4   4   2      505.80      456.55      5.44 o 
  -2   4   2      499.95      628.23      6.15 o 
   0   4   2     1715.59     1728.57     13.34 o 
   2   4   2     3945.64     4298.75     26.68 o 
   4   4   2      684.32      637.02      7.31 o 
   6   4   2     3181.70     3401.61     24.69 o 
   8   4   2     3482.81     3515.67     25.44 o 
  10   4   2      139.42      132.36      4.08 o 
  12   4   2      174.15      130.12      4.07 o 
  14   4   2      135.96      143.87      5.11 o 
  16   4   2     1248.44     1237.26     13.67 o 
  18   4   2      442.89      451.00      8.63 o 
  20   4   2     1825.22     1747.45     21.88 o 
  22   4   2      378.54      392.36      9.72 o 
  24   4   2      269.34      267.66     10.46 o 
  26   4   2      148.35      164.41     11.69 o 
  28   4   2      313.27      326.05     16.44 o 
  30   4   2      277.08      288.40     17.94 o 
  32   4   2      285.46      294.43     21.37 o 
  34   4   2      161.62      153.32     15.15 o 
  36   4   2       46.02       58.81     12.95 o 
  38   4   2       44.03       50.87     15.91 o 
 -37   5   2        8.01       29.44      7.55 o 
 -35   5   2        3.81       18.57      7.14 o 
 -33   5   2        1.10        3.33      6.54 o 
 -31   5   2       93.55       77.49     10.36 o 
 -29   5   2       81.06       65.19      9.36 o 
 -27   5   2        8.93       13.00      7.97 o 
 -25   5   2       81.09       70.65      7.31 o 
 -23   5   2      159.60      186.18      9.01 o 
 -21   5   2      298.12      208.04      7.78 o 
 -19   5   2      121.57       70.71      5.19 o 
 -17   5   2        0.64       -1.66      3.10 o 
 -15   5   2      213.69      199.92      6.38 o 
 -13   5   2      184.89      227.13      5.40 o 
 -11   5   2      337.03      418.29      6.91 o 
  -9   5   2      473.95      468.67      6.62 o 
  -7   5   2        0.89        2.12      1.58 o 
  -5   5   2       93.21      130.64      3.62 o 
  -3   5   2      417.92      453.36      6.94 o 
  -1   5   2      808.15      886.71      8.89 o 
   1   5   2     2343.80     2632.48     19.20 o 
   3   5   2      171.44      161.52      3.69 o 
   5   5   2       36.05       56.64      3.06 o 
   7   5   2      947.08     1056.42     11.95 o 
   9   5   2       55.47       38.04      2.69 o 
  11   5   2      112.37      138.12      5.32 o 
  13   5   2      590.95      711.96     12.56 o 
  15   5   2      268.76      265.10      8.06 o 
  17   5   2       19.47       25.12      4.35 o 
  19   5   2     1020.56      978.49     16.36 o 
  21   5   2      131.32      142.19      8.55 o 
  23   5   2      154.24      144.13      9.69 o 
  25   5   2        5.17       10.52      6.08 o 
  27   5   2       36.06       25.25      7.49 o 
  29   5   2       13.14       14.36      8.54 o 
  31   5   2       20.99        5.15      8.35 o 
  33   5   2        0.24        5.30      8.54 o 
  35   5   2        0.43        8.10      8.76 o 
 -34   6   2       15.09       28.27     10.07 o 
 -32   6   2       31.01       30.24      8.76 o 
 -30   6   2       47.76       41.96      9.01 o 
 -28   6   2      105.58       77.72     10.00 o 
 -26   6   2       10.89        5.82      6.28 o 
 -24   6   2      122.60      112.44     11.02 o 
 -22   6   2      124.17      176.44     10.93 o 
 -20   6   2        2.47        8.42      3.91 o 
 -18   6   2      133.52       88.73      6.71 o 
 -16   6   2      146.54      157.72      6.11 o 
 -14   6   2      259.99      253.03      6.99 o 
 -12   6   2     1769.57     1463.61     16.50 o 
 -10   6   2      108.51      106.61      4.63 o 
  -8   6   2      571.81      468.19      7.75 o 
  -6   6   2      203.24      251.59      5.75 o 
  -4   6   2     1530.43     1371.82     13.26 o 
  -2   6   2      295.58      326.83      6.47 o 
   0   6   2     1129.87     1183.28     12.74 o 
   2   6   2      911.89      888.42     10.63 o 
   4   6   2     1383.67     1330.25     14.37 o 
   6   6   2      377.61      348.74      7.20 o 
   8   6   2       30.75       36.07      3.52 o 
  10   6   2        2.42       12.06      3.24 o 
  12   6   2        1.34        3.31      3.05 o 
  14   6   2      244.16      267.87     10.01 o 
  16   6   2      254.97      210.26     10.12 o 
  18   6   2       23.46       11.38      4.82 o 
  20   6   2       95.46       69.35      7.28 o 
  22   6   2      208.88      170.97     13.89 o 
  24   6   2      141.96      141.75     12.17 o 
  26   6   2      326.09      303.31     16.25 o 
  28   6   2      106.87      113.78     14.06 o 
  30   6   2      239.36      213.64     17.96 o 
  32   6   2       45.46       22.79     10.07 o 
  34   6   2       27.70       61.06     11.98 o 
 -33   7   2        1.85        6.34      7.75 o 
 -31   7   2       21.61       25.97      8.64 o 
 -29   7   2        2.27        5.05      7.07 o 
 -27   7   2      112.11      130.89     12.72 o 
 -25   7   2       18.95       26.89      7.87 o 
 -23   7   2      481.93      457.67     18.66 o 
 -21   7   2        1.21        2.53      6.47 o 
 -19   7   2      883.39      844.19     20.16 o 
 -17   7   2       37.75       38.84      5.28 o 
 -15   7   2      162.75      119.09      7.75 o 
 -13   7   2        0.82        6.57      4.26 o 
 -11   7   2      594.76      575.48     11.93 o 
  -9   7   2      614.20      659.07     11.88 o 
  -7   7   2      200.73      166.12      8.14 o 
  -5   7   2      246.73      245.31      6.45 o 
  -3   7   2       10.16       10.32      3.00 o 
  -1   7   2     1161.21     1171.50     16.09 o 
   1   7   2        7.32       16.90      3.28 o 
   3   7   2     1162.82     1087.34     14.63 o 
   5   7   2       12.36       17.11      3.43 o 
   7   7   2       67.35       40.58      4.74 o 
   9   7   2       50.27       52.89      5.55 o 
  11   7   2      287.63      279.21     17.52 o 
  13   7   2      621.60      668.21     15.52 o 
  15   7   2      309.85      323.97     10.62 o 
  17   7   2      263.45      266.19     12.37 o 
  19   7   2      837.33      786.92     23.48 o 
  21   7   2        7.20       14.82      6.24 o 
  23   7   2      109.21      109.60     11.90 o 
  25   7   2      136.42      155.44     13.60 o 
  27   7   2      158.96      221.94     17.81 o 
  29   7   2       91.85       81.39     13.47 o 
  31   7   2      101.90       80.55     12.51 o 
 -30   8   2        5.30       12.61      8.12 o 
 -28   8   2       38.58       57.52     10.60 o 
 -26   8   2        7.52       18.37      8.38 o 
 -24   8   2        0.31       -0.71      6.92 o 
 -22   8   2       48.03       98.00     20.14 o 
 -20   8   2       10.72       10.98      6.73 o 
 -18   8   2      145.04      182.00     10.10 o 
 -16   8   2        5.51        7.91      5.43 o 
 -14   8   2      113.56      127.64     10.05 o 
 -12   8   2        1.70       -0.76      4.47 o 
 -10   8   2     1330.21     1253.94     22.01 o 
  -8   8   2        1.11        8.05      4.05 o 
  -6   8   2      288.21      283.36      9.22 o 
  -4   8   2       17.35       24.06      4.12 o 
  -2   8   2      516.24      484.09      9.89 o 
   0   8   2       10.76       17.68      4.00 o 
   2   8   2      329.86      341.71     10.04 o 
   4   8   2       76.82       71.96      6.69 o 
   6   8   2      678.70      643.42     15.55 o 
   8   8   2      227.91      239.89     10.42 o 
  10   8   2      439.13      455.33     19.16 o 
  12   8   2        1.49        2.80      4.03 o 
  14   8   2      127.95      110.09      9.73 o 
  16   8   2        0.04        0.90      5.39 o 
  18   8   2      275.47      318.80     15.55 o 
  20   8   2        4.04        6.42      6.32 o 
  22   8   2       77.31      151.05     12.78 o 
  24   8   2       54.75       73.35     10.94 o 
  26   8   2        7.33       15.05      8.91 o 
  28   8   2        5.25       17.70      8.90 o 
 -25   9   2        0.65       32.07     10.72 o 
 -23   9   2        1.56       17.22      9.13 o 
 -21   9   2        6.14        6.95      7.96 o 
 -19   9   2       18.96       14.40      8.63 o 
 -17   9   2       63.49       45.90      9.83 o 
 -15   9   2       58.49       52.43     10.00 o 
 -13   9   2       14.11       17.79      7.84 o 
 -11   9   2      308.82      346.76     17.51 o 
  -9   9   2        0.57        1.21      6.32 o 
  -7   9   2       84.69       65.88      9.52 o 
  -5   9   2       32.80       36.78      8.44 o 
  -3   9   2       50.24       63.79      8.00 o 
  -1   9   2       79.32       53.29      8.86 o 
   1   9   2      125.72       93.46      8.19 o 
   3   9   2        0.49       16.74      6.29 o 
   5   9   2        0.82        5.56      6.88 o 
   7   9   2       26.08       18.38      6.65 o 
   9   9   2       44.42       31.25      7.35 o 
  11   9   2      485.10      577.41     21.23 o 
  13   9   2        6.55        5.92      7.54 o 
  15   9   2      135.02      148.52     12.14 o 
  17   9   2      308.16      304.87     27.15 o 
  19   9   2        1.58        8.75      7.34 o 
  21   9   2       60.84       79.20     10.96 o 
  23   9   2       15.46       35.45      9.93 o 
  25   9   2       55.96       85.02     12.88 o 
 -20  10   2       19.95       27.57     10.13 o 
 -18  10   2      177.05      175.00     15.97 o 
 -16  10   2       32.46       45.37     10.41 o 
 -14  10   2      161.92      151.59     14.49 o 
 -12  10   2        9.93       14.60      8.89 o 
 -10  10   2      253.07      297.22     17.61 o 
  -8  10   2       60.45       58.75     16.42 o 
  -6  10   2      321.27      331.63     17.56 o 
  -4  10   2      179.43      160.61     16.78 o 
  -2  10   2      180.68      217.19     16.54 o 
   0  10   2       98.90      100.36     15.78 o 
   2  10   2      245.88      215.98     13.30 o 
   4  10   2        0.79        0.45      6.38 o 
   6  10   2      112.01      122.93     11.59 o 
   8  10   2      117.24       83.17     11.20 o 
  10  10   2      186.61      224.76     16.08 o 
  12  10   2      171.37      193.32     15.47 o 
  14  10   2       79.85       79.85     11.79 o 
  16  10   2      146.36      143.79     14.55 o 
  18  10   2       48.78       38.05     10.85 o 
  20  10   2       94.24       64.99     13.65 o 
 -11  11   2       12.61       20.02      9.59 o 
  -9  11   2        5.56        3.22      8.72 o 
  -7  11   2        3.97       16.65      8.61 o 
  -5  11   2        2.44        4.18      8.85 o 
  -3  11   2       78.29      116.02     23.37 o 
  -1  11   2        1.03       -5.58     10.12 o 
   1  11   2      167.45      224.48     22.39 o 
   3  11   2       13.27       15.42     12.10 o 
   5  11   2       73.32       69.40     17.21 o 
   7  11   2       53.89       48.94     10.42 o 
   9  11   2       46.14       80.79     12.44 o 
  11  11   2      104.55      134.97     14.74 o 
 -41   1   3        0.62       19.70      7.46 o 
 -39   1   3       91.23      105.18     12.63 o 
 -37   1   3       23.96        0.21      6.13 o 
 -35   1   3      294.92      260.54     13.43 o 
 -33   1   3      165.73      193.87     13.25 o 
 -31   1   3      498.30      444.70     14.76 o 
 -29   1   3       39.68       49.71      5.35 o 
 -27   1   3      299.56      286.09      7.55 o 
 -25   1   3      787.48      777.99     10.37 o 
 -23   1   3       37.26       61.66      3.43 o 
 -21   1   3     3925.87     3700.35     26.43 o 
 -19   1   3      704.00      948.15      9.93 o 
 -17   1   3       57.38       89.46      3.31 o 
 -15   1   3      485.30      489.16      5.40 o 
 -13   1   3     2509.28     2696.01     16.81 o 
 -11   1   3     6773.64     6907.71     37.42 o 
  -9   1   3     2706.40     2310.55     14.27 o 
  -7   1   3      891.18     1046.18      8.01 o 
  -5   1   3     1316.29     1380.12      9.59 o 
  -3   1   3     1048.48     1026.84      7.71 o 
  -1   1   3     8351.21     8048.69     46.34 o 
   1   1   3      337.36      408.20      4.98 o 
   3   1   3     1892.65     1733.79     12.43 o 
   5   1   3     2582.11     2522.56     16.62 o 
   7   1   3     4366.14     4196.84     24.93 o 
   9   1   3     3754.79     3612.15     22.01 o 
  11   1   3     7551.21     7507.11     48.79 o 
  13   1   3     1317.64     1471.24     12.23 o 
  15   1   3     2328.11     2168.06     16.35 o 
  17   1   3        9.46       30.26      2.20 o 
  19   1   3       40.63       32.47      2.29 o 
  21   1   3      425.29      373.05      6.32 o 
  23   1   3      551.87      500.68      8.77 o 
  25   1   3      452.41      492.27      8.78 o 
  27   1   3       36.50       37.89      4.02 o 
  29   1   3       62.33       54.65      6.21 o 
  31   1   3       23.56       17.10      6.06 o 
  33   1   3      166.58      146.83     11.58 o 
  35   1   3       20.58        9.44      6.02 o 
  37   1   3        4.25       19.59      7.03 o 
  39   1   3        9.46       15.84      7.29 o 
 -40   2   3        4.64       27.38      8.45 o 
 -38   2   3       41.87       69.68      9.86 o 
 -36   2   3       23.51       24.14      6.80 o 
 -34   2   3      423.31      507.22     16.63 o 
 -32   2   3        0.04        6.50      4.35 o 
 -30   2   3       68.85       78.46      8.71 o 
 -28   2   3      490.68      464.01     10.98 o 
 -26   2   3      139.65      125.44      5.31 o 
 -24   2   3     1004.64     1020.23     13.26 o 
 -22   2   3     1495.50     1332.54     14.02 o 
 -20   2   3      518.27      517.11      7.78 o 
 -18   2   3     1938.69     2279.79     17.43 o 
 -16   2   3       26.34       13.44      1.72 o 
 -14   2   3     5658.33     5425.64     31.01 o 
 -12   2   3       31.26       56.09      2.38 o 
 -10   2   3     1914.79     2070.31     14.90 o 
  -8   2   3       16.32       42.38      1.90 o 
  -6   2   3     1367.51     1386.92      9.63 o 
  -4   2   3     1116.28     1180.45      7.99 o 
  -2   2   3     6798.14     6282.86     33.92 o 
   0   2   3      849.39      836.87      7.31 o 
   2   2   3     1551.12     1599.36     12.56 o 
   4   2   3     3370.91     3556.46     22.44 o 
   6   2   3     9888.98     9958.88     55.96 o 
   8   2   3        2.48        9.33      1.36 o 
  10   2   3     1274.99     1343.59     10.47 o 
  12   2   3        2.66        2.07      1.07 o 
  14   2   3      540.04      535.60      6.39 o 
  16   2   3      822.57      890.84     10.26 o 
  18   2   3      414.93      394.53      7.23 o 
  20   2   3       86.77       62.59      4.09 o 
  22   2   3      223.63      245.60      7.39 o 
  24   2   3      764.14      724.56     12.57 o 
  26   2   3      109.30      104.46      8.60 o 
  28   2   3       23.53       29.69      5.29 o 
  30   2   3      520.69      500.43     16.15 o 
  32   2   3      207.23      230.36     13.26 o 
  34   2   3      300.03      303.93     15.27 o 
  36   2   3       96.83      108.78     11.03 o 
  38   2   3        0.85       24.91     10.65 o 
 -39   3   3       15.83       13.81      6.63 o 
 -37   3   3       64.38      118.91     10.53 o 
 -35   3   3       30.24       50.80      7.75 o 
 -33   3   3       73.81       88.83      7.66 o 
 -31   3   3        6.23        5.81      4.79 o 
 -29   3   3      866.49      886.71     18.33 o 
 -27   3   3       11.02       35.21      5.19 o 
 -25   3   3      818.53      706.15     12.06 o 
 -23   3   3      743.92      591.67     10.08 o 
 -21   3   3       48.12       64.53      3.89 o 
 -19   3   3     2115.47     2055.65     17.84 o 
 -17   3   3     1397.50     1520.42     14.77 o 
 -15   3   3     1008.21     1060.50     11.33 o 
 -13   3   3      348.16      338.11      6.38 o 
 -11   3   3     1096.96     1142.30     11.04 o 
  -9   3   3      119.19       85.01      2.73 o 
  -7   3   3      910.58      983.79      8.00 o 
  -5   3   3      578.56      624.77      6.02 o 
  -3   3   3      122.53       87.82      2.13 o 
  -1   3   3       19.74       25.67      1.42 o 
   1   3   3       46.89       40.23      1.99 o 
   3   3   3     3017.31     3130.51     22.76 o 
   5   3   3     3997.86     4055.09     26.82 o 
   7   3   3      703.60      739.01      6.74 o 
   9   3   3     4001.46     4200.94     27.13 o 
  11   3   3        2.55        3.28      1.38 o 
  13   3   3      149.71      122.20      3.49 o 
  15   3   3      172.99      157.19      4.00 o 
  17   3   3      283.35      298.95      5.50 o 
  19   3   3     2707.56     2588.45     25.23 o 
  21   3   3        0.02        3.50      2.87 o 
  23   3   3       11.58       24.22      3.99 o 
  25   3   3      192.79      249.41      9.69 o 
  27   3   3     1023.52     1036.23     26.12 o 
  29   3   3        8.43       -0.19      4.58 o 
  31   3   3      505.11      430.33     16.08 o 
  33   3   3       30.88        8.52      6.03 o 
  35   3   3       44.18       62.02     29.74 o 
  37   3   3       15.32       29.21     17.33 o 
 -38   4   3        8.28       19.37      6.94 o 
 -36   4   3       18.06       22.58      6.18 o 
 -34   4   3        1.81        8.40      6.27 o 
 -32   4   3       19.50       30.72      6.26 o 
 -30   4   3      291.45      316.47     14.15 o 
 -28   4   3       10.05       24.60      6.34 o 
 -26   4   3        0.08        8.13      4.45 o 
 -24   4   3       32.05       43.37      5.14 o 
 -22   4   3      865.94      833.53     13.89 o 
 -20   4   3      910.05      933.75     14.45 o 
 -18   4   3      200.63      141.91      5.95 o 
 -16   4   3        3.35       12.66      2.81 o 
 -14   4   3      285.52      339.19      6.63 o 
 -12   4   3     1178.44     1238.68     12.53 o 
 -10   4   3      141.49      138.80      3.57 o 
  -8   4   3      142.84      193.13      3.64 o 
  -6   4   3      657.95      763.04      7.46 o 
  -4   4   3     9237.70     8539.92     46.79 o 
  -2   4   3      789.16      763.12      7.69 o 
   0   4   3      978.52     1104.99     10.27 o 
   2   4   3      230.22      307.03      5.06 o 
   4   4   3     2642.44     2579.98     19.37 o 
   6   4   3      119.69       76.50      2.87 o 
   8   4   3      833.68      913.99     11.03 o 
  10   4   3     1167.11     1323.82     12.83 o 
  12   4   3       55.84       91.67      3.57 o 
  14   4   3       15.38        8.77      1.92 o 
  16   4   3       61.15       84.78      3.72 o 
  18   4   3       12.59       24.81      3.10 o 
  20   4   3       14.62       36.30      4.66 o 
  22   4   3        9.44       32.50      5.08 o 
  24   4   3      989.13      915.15     24.03 o 
  26   4   3       11.88        8.22      6.92 o 
  28   4   3       43.41       54.09      9.70 o 
  30   4   3       14.44       -1.04      7.33 o 
  32   4   3        9.21       -1.77      7.24 o 
  34   4   3        8.69       31.30      9.26 o 
  36   4   3       51.92       70.26     11.77 o 
 -37   5   3       46.35       67.59      8.85 o 
 -35   5   3       10.13       11.87      6.16 o 
 -33   5   3      237.15      234.22     14.12 o 
 -31   5   3      175.02      209.40     14.17 o 
 -29   5   3       13.09       16.35      6.35 o 
 -27   5   3      171.45      174.83     13.94 o 
 -25   5   3      493.66      459.69     17.27 o 
 -23   5   3      522.37      529.83     13.85 o 
 -21   5   3      182.18      188.97     10.91 o 
 -19   5   3      271.79      212.55      7.42 o 
 -17   5   3       75.30       78.74      5.40 o 
 -15   5   3      580.38      541.85      9.47 o 
 -13   5   3       16.15       13.50      2.72 o 
 -11   5   3     1561.36     1430.35     14.78 o 
  -9   5   3       49.46       37.17      2.75 o 
  -7   5   3      757.05      816.03      8.63 o 
  -5   5   3       56.85       42.95      2.45 o 
  -3   5   3     3071.36     2990.38     20.53 o 
  -1   5   3     1209.96     1114.91     10.53 o 
   1   5   3      843.66      722.75      8.76 o 
   3   5   3      557.93      593.99      7.84 o 
   5   5   3        7.31        7.89      1.83 o 
   7   5   3      740.14      703.57      9.42 o 
   9   5   3     2237.66     2187.64     19.67 o 
  11   5   3      573.86      554.84     13.15 o 
  13   5   3     3684.56     3534.10     36.12 o 
  15   5   3      417.83      395.37     10.27 o 
  17   5   3     4198.09     4015.63     45.81 o 
  19   5   3      474.25      503.68     12.99 o 
  21   5   3      665.55      628.06     21.62 o 
  23   5   3      276.91      255.48     15.44 o 
  25   5   3      271.82      266.54     18.94 o 
  27   5   3      463.14      515.20     21.63 o 
  29   5   3       77.95       57.92     11.15 o 
  31   5   3      159.97      152.82     15.63 o 
  33   5   3       15.87       18.26      8.95 o 
  35   5   3       17.05       13.07      9.46 o 
 -34   6   3       51.46       50.39      8.74 o 
 -32   6   3        4.38       13.72      7.58 o 
 -30   6   3       62.36       50.13     12.65 o 
 -28   6   3        6.72       18.36      7.09 o 
 -26   6   3       75.78       61.66      9.39 o 
 -24   6   3        0.03        7.45      6.14 o 
 -22   6   3      274.45      239.66     13.75 o 
 -20   6   3      170.23      184.45      8.53 o 
 -18   6   3       21.10       32.53      4.63 o 
 -16   6   3       21.75       42.87      3.94 o 
 -14   6   3       37.53       14.80      3.02 o 
 -12   6   3      570.30      579.02     10.28 o 
 -10   6   3      483.76      469.35      9.05 o 
  -8   6   3      644.51      605.45      9.21 o 
  -6   6   3        0.84        2.00      2.10 o 
  -4   6   3      329.73      314.30      6.05 o 
  -2   6   3      289.24      282.15      5.97 o 
   0   6   3      138.58      170.95      4.86 o 
   2   6   3      927.48      933.72     11.31 o 
   4   6   3        0.52        1.01      2.26 o 
   6   6   3       23.19       20.55      2.90 o 
   8   6   3       86.19       54.83      4.85 o 
  10   6   3        1.17       10.04      3.74 o 
  12   6   3      127.65      125.08      9.67 o 
  14   6   3       40.79       56.15      7.08 o 
  16   6   3       70.33       69.10      6.96 o 
  18   6   3       51.64       33.04      5.56 o 
  20   6   3      287.57      325.98     20.89 o 
  22   6   3        1.50        3.15      6.80 o 
  24   6   3      105.51       60.66     10.48 o 
  26   6   3       54.46       46.30     14.51 o 
  28   6   3        8.65       10.21      8.32 o 
  30   6   3       42.86       37.48     10.82 o 
  32   6   3        3.45       10.56      8.84 o 
  34   6   3        9.49       37.09     10.81 o 
 -33   7   3       37.10       49.71     10.20 o 
 -31   7   3      102.48       76.21     11.31 o 
 -29   7   3        2.08       18.26      8.72 o 
 -27   7   3      160.83      165.17     13.79 o 
 -25   7   3        9.06       19.74      9.18 o 
 -23   7   3       16.44       17.06      7.25 o 
 -21   7   3        2.52        1.25      6.05 o 
 -19   7   3       89.76       91.27      9.94 o 
 -17   7   3      181.25      112.90      7.81 o 
 -15   7   3        0.68        5.19      3.73 o 
 -13   7   3       68.06       72.69      5.75 o 
 -11   7   3      747.87      665.49     12.97 o 
  -9   7   3      897.80      828.68     14.47 o 
  -7   7   3      496.14      484.50      9.52 o 
  -5   7   3      392.14      352.61      9.94 o 
  -3   7   3        2.54        5.33      2.85 o 
  -1   7   3       18.56       11.24      3.08 o 
   1   7   3     1241.60     1129.91     15.82 o 
   3   7   3      173.44      170.62      6.60 o 
   5   7   3       17.36       20.56      3.94 o 
   7   7   3       23.91       22.75      4.67 o 
   9   7   3       62.01       76.38      6.61 o 
  11   7   3        9.50       10.87      4.50 o 
  13   7   3      496.77      511.95     12.75 o 
  15   7   3      109.25       81.00      8.99 o 
  17   7   3      566.20      559.19     17.93 o 
  19   7   3       27.26       28.65      6.81 o 
  21   7   3        1.56        3.94      8.18 o 
  23   7   3      102.99      113.01     13.07 o 
  25   7   3       48.84       46.43     11.29 o 
  27   7   3       80.65      112.73     17.13 o 
  29   7   3       40.15       77.19     13.37 o 
  31   7   3        7.63       11.73      9.31 o 
 -30   8   3        0.30        6.48      8.09 o 
 -28   8   3      132.41      144.45     16.82 o 
 -26   8   3        0.13       11.85      7.83 o 
 -24   8   3       10.35       14.05      7.19 o 
 -22   8   3      315.07      273.93     25.56 o 
 -20   8   3       27.19       21.09      9.00 o 
 -18   8   3      387.17      394.10     18.61 o 
 -16   8   3       67.46       55.70      9.62 o 
 -14   8   3      205.59      188.43     10.87 o 
 -12   8   3      341.79      389.12     14.41 o 
 -10   8   3      143.92      129.80      8.67 o 
  -8   8   3      309.78      232.71     12.05 o 
  -6   8   3       74.19       61.17      6.88 o 
  -4   8   3      121.31      135.17      7.18 o 
  -2   8   3       44.63       34.96      4.82 o 
   0   8   3      363.89      353.24     10.62 o 
   2   8   3       75.47       92.96      6.67 o 
   4   8   3      546.67      577.72     14.85 o 
   6   8   3       69.44       56.39      6.49 o 
   8   8   3        6.87        9.25      4.53 o 
  10   8   3       25.83        8.68      4.73 o 
  12   8   3      305.88      343.01     12.44 o 
  14   8   3       60.30       65.62      8.77 o 
  16   8   3      139.08      132.14      9.55 o 
  18   8   3       75.25       40.59      8.85 o 
  20   8   3       42.53       38.88      8.85 o 
  22   8   3       48.71       51.66     14.87 o 
  24   8   3       42.33       62.79     11.90 o 
  26   8   3       85.68       87.08     15.14 o 
  28   8   3       15.45       13.00     10.49 o 
 -25   9   3      154.57      164.25     16.95 o 
 -23   9   3       67.97       83.38     13.10 o 
 -21   9   3      110.46      147.84     24.72 o 
 -19   9   3       79.88      104.51     12.48 o 
 -17   9   3      123.35      111.04     12.65 o 
 -15   9   3       27.94       46.18      9.36 o 
 -13   9   3      136.36      155.68     13.66 o 
 -11   9   3        0.04        2.69      6.84 o 
  -9   9   3      220.85      274.57     15.55 o 
  -7   9   3       55.02       28.30      7.59 o 
  -5   9   3      206.22      262.75     14.85 o 
  -3   9   3      151.35      146.44     11.46 o 
  -1   9   3      247.46      278.55     11.91 o 
   1   9   3      293.21      329.88     18.42 o 
   3   9   3      793.07      874.41     24.43 o 
   5   9   3       65.99       76.55      9.89 o 
   7   9   3      141.66      151.81     15.25 o 
   9   9   3      166.21      158.99     12.85 o 
  11   9   3       88.16      131.62     10.91 o 
  13   9   3      286.76      280.70     14.68 o 
  15   9   3      286.14      431.95     19.69 o 
  17   9   3      289.33      264.02     15.42 o 
  19   9   3      221.35      176.53     13.77 o 
  21   9   3        0.15       13.01      8.29 o 
  23   9   3       14.73       11.92      8.90 o 
 -20  10   3       56.19       72.66     12.35 o 
 -18  10   3      173.14      210.30     17.20 o 
 -16  10   3       10.93       26.16      9.59 o 
 -14  10   3        5.56       10.60      7.94 o 
 -12  10   3       71.32       42.14      9.76 o 
 -10  10   3        0.12        3.85      7.30 o 
  -8  10   3       66.97       39.58      9.07 o 
  -6  10   3       48.76      100.97     11.72 o 
  -4  10   3        0.46        5.45      6.81 o 
  -2  10   3        0.55       -6.35     14.82 o 
   0  10   3       12.52        8.11     10.78 o 
   2  10   3       10.24       17.76      8.16 o 
   4  10   3        0.01        3.49      6.80 o 
   6  10   3       69.48       58.86      9.37 o 
   8  10   3       13.93       30.09      8.02 o 
  10  10   3       37.43       51.23     12.26 o 
  12  10   3        0.14        7.12      8.19 o 
  14  10   3      237.44      296.24     18.55 o 
  16  10   3        1.16       10.48     10.87 o 
  18  10   3       11.90       25.07      9.75 o 
 -11  11   3       45.90       50.83     10.79 o 
  -9  11   3        0.14       -1.66      8.20 o 
  -7  11   3        3.47        1.42      8.00 o 
  -5  11   3       58.98       64.49     15.63 o 
  -3  11   3       53.82       52.80     14.35 o 
  -1  11   3      134.55      107.31     18.15 o 
   1  11   3        0.06       15.24     11.69 o 
   3  11   3       11.86       23.64     12.59 o 
   5  11   3       26.92       40.87     10.05 o 
   7  11   3        0.91        8.29      9.51 o 
   9  11   3       53.37       58.88     11.47 o 
  11  11   3        7.14        0.52     13.69 o 
 -40   0   4       11.68       11.10     10.40 o 
 -38   0   4      285.75      342.86     29.44 o 
 -36   0   4      250.04      265.07     23.70 o 
 -34   0   4      595.88      648.07     37.96 o 
 -32   0   4     1230.50     1224.36     38.34 o 
 -30   0   4      103.15      165.64     14.63 o 
 -28   0   4       22.54       24.71      6.08 o 
 -26   0   4      371.05      517.19     14.35 o 
 -24   0   4     1986.88     1802.41     23.56 o 
 -22   0   4      136.70      143.69      6.29 o 
 -20   0   4     4959.02     5072.37     48.28 o 
 -18   0   4       48.80       72.04      4.26 o 
 -16   0   4      304.60      179.92      5.73 o 
 -14   0   4     3277.52     3172.79     26.93 o 
 -12   0   4      198.77      327.24      5.62 o 
 -10   0   4        9.63       11.99      1.88 o 
  -8   0   4      683.17      826.82      8.54 o 
  -6   0   4       62.47      112.38      3.82 o 
  -4   0   4    12875.46    12819.86    101.62 o 
  -2   0   4    12140.76    12785.13    114.83 o 
   0   0   4   188447.00   179641.31   1688.76 o 
   2   0   4    56291.45    56400.73    451.83 o 
   4   0   4     4196.67     4300.46     36.92 o 
   6   0   4     8453.48     8176.52     63.59 o 
   8   0   4       61.35      107.53      3.56 o 
  10   0   4      815.96      818.48     11.00 o 
  12   0   4       50.32       46.37      2.48 o 
  14   0   4     3011.93     2987.27     28.19 o 
  16   0   4     2957.26     2931.70     27.14 o 
  18   0   4      459.27      498.62      8.36 o 
  20   0   4     1503.68     1583.18     18.10 o 
  22   0   4     3022.79     2890.44     30.40 o 
  24   0   4        1.49        0.89      2.71 o 
  26   0   4        3.89        6.45      3.78 o 
  28   0   4      115.45      113.17     14.98 o 
  30   0   4        2.68        2.81      7.13 o 
  32   0   4      161.27      149.87     16.44 o 
  34   0   4      303.41      258.79     20.56 o 
  36   0   4       55.00       31.34     11.35 o 
  38   0   4       84.29       63.32     13.12 o 
 -41   1   4        2.00       -2.61      8.60 o 
 -39   1   4        2.65       19.72      7.54 o 
 -37   1   4       78.86       67.00     10.55 o 
 -35   1   4       26.72       33.83      7.72 o 
 -33   1   4       66.03       76.11      9.46 o 
 -31   1   4        7.42       16.39      5.45 o 
 -29   1   4       57.00       66.86      6.21 o 
 -27   1   4      107.22       80.82      5.25 o 
 -25   1   4      847.17      722.49     10.50 o 
 -23   1   4     1956.57     1966.29     17.88 o 
 -21   1   4      200.22      135.00      4.36 o 
 -19   1   4      123.14      135.17      4.10 o 
 -17   1   4      250.86      246.13      4.55 o 
 -15   1   4     2332.01     2364.43     15.85 o 
 -13   1   4      146.99      171.64      2.97 o 
 -11   1   4      126.25      139.11      2.67 o 
  -9   1   4     2407.49     2555.60     15.98 o 
  -7   1   4      701.13      770.89      6.31 o 
  -5   1   4      114.20       84.41      2.06 o 
  -3   1   4     1446.12     1595.89     11.34 o 
  -1   1   4     2945.13     3236.46     20.09 o 
   1   1   4    10784.23    11017.84     60.92 o 
   3   1   4     3401.74     3690.74     22.86 o 
   5   1   4      148.01      143.75      2.57 o 
   7   1   4     1077.20      937.28      7.68 o 
   9   1   4      497.82      494.28      5.01 o 
  11   1   4      316.12      287.92      3.52 o 
  13   1   4     1559.40     1617.66     12.84 o 
  15   1   4     1729.41     1680.82     14.45 o 
  17   1   4      376.45      413.50      5.85 o 
  19   1   4      759.29      677.50      8.43 o 
  21   1   4       19.31       17.48      2.42 o 
  23   1   4       22.86       10.32      2.11 o 
  25   1   4        7.61        6.63      1.98 o 
  27   1   4       12.89       16.34      3.15 o 
  29   1   4      152.74      113.08      8.97 o 
  31   1   4      208.38      200.98     12.53 o 
  33   1   4      142.97      167.78     12.20 o 
  35   1   4       61.63       39.13      8.01 o 
  37   1   4        0.34        5.11      6.21 o 
  39   1   4        8.63       10.62      7.09 o 
 -40   2   4       45.29       38.41      8.66 o 
 -38   2   4       73.79       50.93      8.83 o 
 -36   2   4       22.30       36.73      9.43 o 
 -34   2   4      191.63      200.84     12.62 o 
 -32   2   4       86.43       79.11      7.61 o 
 -30   2   4        6.13       -0.91      4.71 o 
 -28   2   4      188.66      211.90      9.23 o 
 -26   2   4       38.26       16.70      3.17 o 
 -24   2   4      170.69      122.60      4.97 o 
 -22   2   4       56.60       58.21      3.73 o 
 -20   2   4      953.51      891.80     10.27 o 
 -18   2   4      736.13      672.74      7.69 o 
 -16   2   4       43.88       84.15      3.78 o 
 -14   2   4      422.17      553.46      6.35 o 
 -12   2   4     5293.19     5310.45     31.83 o 
 -10   2   4       26.94       52.77      1.86 o 
  -8   2   4      153.20      176.48      3.07 o 
  -6   2   4     1463.10     1649.68     11.63 o 
  -4   2   4       10.02        9.00      1.13 o 
  -2   2   4     4180.21     4052.84     23.75 o 
   0   2   4     1311.16     1199.01      8.50 o 
   2   2   4      137.15      151.98      3.12 o 
   4   2   4      290.04      385.06      4.82 o 
   6   2   4      188.73      292.61      3.55 o 
   8   2   4      625.06      593.61      6.16 o 
  10   2   4       81.37       59.25      2.07 o 
  12   2   4     4823.88     5428.63     31.26 o 
  14   2   4      907.11      992.20      8.74 o 
  16   2   4     1315.90     1334.67     11.47 o 
  18   2   4      350.08      392.99      7.20 o 
  20   2   4     2191.64     2227.30     24.75 o 
  22   2   4       83.45       64.99      4.49 o 
  24   2   4      210.62      219.95     10.66 o 
  26   2   4      180.24      159.39      8.98 o 
  28   2   4        6.14       16.33      4.93 o 
  30   2   4       45.77       61.68      8.01 o 
  32   2   4       24.04       20.11      6.22 o 
  34   2   4       11.10       19.32      6.42 o 
  36   2   4        0.15        4.71      6.71 o 
  38   2   4        3.57       10.46      8.58 o 
 -39   3   4        4.23       12.75      7.72 o 
 -37   3   4        3.41       13.56      6.91 o 
 -35   3   4       13.62       10.05      5.59 o 
 -33   3   4      313.06      326.07     14.03 o 
 -31   3   4       29.06       46.22      9.29 o 
 -29   3   4       61.12       31.09      5.81 o 
 -27   3   4      289.59      307.29     10.77 o 
 -25   3   4      232.16      253.17      7.85 o 
 -23   3   4       78.82       98.17      5.46 o 
 -21   3   4     2433.87     2206.96     23.64 o 
 -19   3   4      224.21      260.65      6.44 o 
 -17   3   4     1098.39     1060.83     12.30 o 
 -15   3   4      259.77      249.30      4.60 o 
 -13   3   4      165.10      150.87      4.19 o 
 -11   3   4     5281.89     5148.11     33.69 o 
  -9   3   4      346.49      299.19      4.40 o 
  -7   3   4        3.77        8.59      1.33 o 
  -5   3   4      827.00      989.61      7.74 o 
  -3   3   4     3618.65     3673.77     21.87 o 
  -1   3   4      673.11      621.74      5.86 o 
   1   3   4      108.16       84.16      2.54 o 
   3   3   4      554.45      590.04      6.68 o 
   5   3   4       52.11       68.27      2.17 o 
   7   3   4     7311.27     7159.32     39.74 o 
   9   3   4      486.04      589.12      6.72 o 
  11   3   4      522.92      655.36      7.38 o 
  13   3   4        4.43       11.26      1.75 o 
  15   3   4      278.97      324.23      5.58 o 
  17   3   4      934.17      839.32     10.31 o 
  19   3   4      704.03      657.23      9.86 o 
  21   3   4       94.50      114.87      4.83 o 
  23   3   4      702.55      759.48     15.27 o 
  25   3   4        9.52        5.82      5.04 o 
  27   3   4       43.31       63.93      8.80 o 
  29   3   4      148.87      128.20     11.27 o 
  31   3   4      198.48      204.91     16.10 o 
  33   3   4        3.12       10.69      8.11 o 
  35   3   4      154.11      156.11     15.71 o 
  37   3   4       35.84       61.52     16.79 o 
 -38   4   4        6.33       21.56      6.73 o 
 -36   4   4       13.24       15.98      8.39 o 
 -34   4   4       79.56       80.75      8.82 o 
 -32   4   4       34.40       18.66      5.78 o 
 -30   4   4      152.76      137.75     10.00 o 
 -28   4   4       22.14       20.96      5.73 o 
 -26   4   4     1097.62     1070.65     25.41 o 
 -24   4   4      247.35      284.45     11.68 o 
 -22   4   4     1518.89     1436.96     18.03 o 
 -20   4   4       39.54       47.91      4.39 o 
 -18   4   4      430.66      450.99     10.33 o 
 -16   4   4       39.19       40.65      3.63 o 
 -14   4   4     3037.72     2777.92     25.21 o 
 -12   4   4       10.89       15.34      2.06 o 
 -10   4   4     1790.92     1604.36     14.04 o 
  -8   4   4      109.19      178.58      3.70 o 
  -6   4   4        0.89       10.85      1.55 o 
  -4   4   4        0.82        4.14      1.13 o 
  -2   4   4     2874.11     2849.38     19.43 o 
   0   4   4        3.12        3.97      1.46 o 
   2   4   4      657.53      586.54      7.40 o 
   4   4   4     2951.89     2834.01     21.56 o 
   6   4   4     9431.80     9568.78     60.62 o 
   8   4   4     2671.18     2761.12     20.97 o 
  10   4   4     1328.95     1315.82     12.12 o 
  12   4   4     1357.73     1306.99     13.09 o 
  14   4   4      703.03      629.43     10.39 o 
  16   4   4     1550.17     1527.52     17.44 o 
  18   4   4      923.69     1031.82     15.90 o 
  20   4   4     2283.90     2264.47     32.80 o 
  22   4   4      230.56      176.52     11.24 o 
  24   4   4      426.47      392.09     22.87 o 
  26   4   4        4.03       -0.87      6.48 o 
  28   4   4      178.96      177.87     15.07 o 
  30   4   4      291.08      300.43     20.55 o 
  32   4   4      199.60      246.28     18.20 o 
  34   4   4       33.60        4.37     16.23 o 
  36   4   4       13.57       48.23     10.64 o 
 -37   5   4       16.58       21.25      7.53 o 
 -35   5   4        8.08       19.11      7.51 o 
 -33   5   4       62.87       58.58      8.92 o 
 -31   5   4       71.86       49.73      7.72 o 
 -29   5   4      170.90      109.28      9.41 o 
 -27   5   4        0.00       10.37      5.86 o 
 -25   5   4        0.42        1.49      5.35 o 
 -23   5   4       56.19       55.25      7.17 o 
 -21   5   4        3.01        9.94      3.52 o 
 -19   5   4      169.97      151.79      6.69 o 
 -17   5   4      111.08       77.89      4.31 o 
 -15   5   4       84.76       70.33      5.13 o 
 -13   5   4       51.59       41.63      3.92 o 
 -11   5   4        0.71       16.46      2.68 o 
  -9   5   4       14.11       19.28      2.15 o 
  -7   5   4      123.15      124.59      3.73 o 
  -5   5   4      412.47      407.49      6.12 o 
  -3   5   4      494.56      539.02      6.63 o 
  -1   5   4      175.05      172.99      3.86 o 
   1   5   4      446.63      451.48      6.84 o 
   3   5   4       17.15       18.09      2.13 o 
   5   5   4      334.41      315.71      6.13 o 
   7   5   4      801.53      925.30     10.90 o 
   9   5   4     2597.46     2567.29     22.40 o 
  11   5   4      620.56      662.56     12.12 o 
  13   5   4      113.54      129.92      7.24 o 
  15   5   4      515.58      499.73     12.72 o 
  17   5   4        0.37       -4.01      4.01 o 
  19   5   4       28.02       31.26      5.54 o 
  21   5   4      139.41      144.48     10.93 o 
  23   5   4        2.85        4.93      6.54 o 
  25   5   4        6.14       17.11      7.61 o 
  27   5   4        9.96       16.60     11.34 o 
  29   5   4        7.77       16.73      9.60 o 
  31   5   4        1.48       12.85     12.61 o 
  33   5   4        1.08       13.90      9.47 o 
  35   5   4       18.02       34.83     10.02 o 
 -34   6   4       18.16       22.22      9.92 o 
 -32   6   4       72.51       52.01     10.37 o 
 -30   6   4      150.72      176.40     17.40 o 
 -28   6   4        4.03        4.13      6.63 o 
 -26   6   4      200.42      168.39     12.83 o 
 -24   6   4        6.20       10.57      6.76 o 
 -22   6   4       58.41       67.30      8.06 o 
 -20   6   4      213.05      180.13      9.67 o 
 -18   6   4      232.90      256.92      8.27 o 
 -16   6   4        2.80        2.82      2.74 o 
 -14   6   4     1375.33     1337.75     17.02 o 
 -12   6   4        0.04        9.31      2.77 o 
 -10   6   4      672.54      573.78     10.41 o 
  -8   6   4       19.62       18.38      2.82 o 
  -6   6   4     2397.35     2132.43     19.28 o 
  -4   6   4       55.50       54.54      3.49 o 
  -2   6   4     1006.54     1098.34     12.65 o 
   0   6   4       21.12       28.57      2.93 o 
   2   6   4     5237.97     5113.56     42.13 o 
   4   6   4      110.68       64.67      4.17 o 
   6   6   4      429.88      425.49      8.60 o 
   8   6   4      537.87      565.01     12.00 o 
  10   6   4     5505.01     5347.90     59.82 o 
  12   6   4      103.41      100.47     10.08 o 
  14   6   4     1518.23     1625.67     27.13 o 
  16   6   4      193.55      273.20     11.62 o 
  18   6   4      235.96      245.63     11.51 o 
  20   6   4       39.21       72.20      8.23 o 
  22   6   4        0.05       -5.95      6.48 o 
  24   6   4      632.12      579.78     41.14 o 
  26   6   4      146.47      189.86     27.24 o 
  28   6   4       84.69       83.54     15.24 o 
  30   6   4        1.46       15.20      9.30 o 
  32   6   4       35.19       28.81     10.29 o 
 -31   7   4       90.95       81.07     10.36 o 
 -29   7   4       26.84       32.19      8.17 o 
 -27   7   4      140.14      161.18     13.52 o 
 -25   7   4      269.66      237.97     15.01 o 
 -23   7   4      201.63      202.42     13.98 o 
 -21   7   4      476.30      525.17     19.08 o 
 -19   7   4      236.35      180.33     10.72 o 
 -17   7   4      312.45      269.57     10.98 o 
 -15   7   4      262.70      197.29      8.81 o 
 -13   7   4      255.57      229.70      8.75 o 
 -11   7   4      670.21      600.66     12.41 o 
  -9   7   4      278.20      241.67      9.10 o 
  -7   7   4      203.41      235.37      7.57 o 
  -5   7   4      135.18      122.99      5.51 o 
  -3   7   4      455.45      420.95      9.09 o 
  -1   7   4      605.48      624.39     11.53 o 
   1   7   4      196.62      203.96      7.63 o 
   3   7   4      481.34      465.88     11.02 o 
   5   7   4      684.38      736.83     14.06 o 
   7   7   4      492.33      479.23     13.01 o 
   9   7   4     1092.50     1000.17     19.25 o 
  11   7   4      192.37      184.29      8.90 o 
  13   7   4      218.53      234.72     11.33 o 
  15   7   4       26.58       22.17      5.64 o 
  17   7   4        2.69        8.11      5.10 o 
  19   7   4       23.14       26.03      6.98 o 
  21   7   4       29.47       40.06      8.48 o 
  23   7   4      204.94      192.99     19.45 o 
  25   7   4       11.84       16.35     10.11 o 
  27   7   4      234.64      215.69     24.32 o 
  29   7   4       24.31       24.53      9.76 o 
  31   7   4       59.59       53.30     12.03 o 
 -28   8   4        0.15       18.67      7.68 o 
 -26   8   4      209.04      240.73     16.94 o 
 -24   8   4       76.48       60.70     19.90 o 
 -22   8   4       67.04       43.23     10.43 o 
 -20   8   4        0.99       -0.53      8.16 o 
 -18   8   4       16.86       21.50      7.61 o 
 -16   8   4      166.02      196.72     17.34 o 
 -14   8   4       33.45        9.16      6.54 o 
 -12   8   4      350.01      333.55     18.20 o 
 -10   8   4        7.07        4.41      5.76 o 
  -8   8   4      192.91      174.87     14.28 o 
  -6   8   4       91.21       96.40      7.56 o 
  -4   8   4      116.29      107.44      7.17 o 
  -2   8   4       44.23       53.22      5.46 o 
   0   8   4        3.15       10.65      4.19 o 
   2   8   4        1.27        4.34      3.36 o 
   4   8   4       89.39       71.57      7.03 o 
   6   8   4       26.04       22.05      5.17 o 
   8   8   4       56.42       21.99      5.20 o 
  10   8   4      200.00      244.27     12.28 o 
  12   8   4      367.54      327.26     12.41 o 
  14   8   4       44.35       63.49      7.14 o 
  16   8   4      570.54      658.29     20.25 o 
  18   8   4      106.11       68.00      9.34 o 
  20   8   4      402.43      459.63     23.28 o 
  22   8   4       39.96       25.76      9.58 o 
  24   8   4      169.87      218.69     34.51 o 
  26   8   4       28.91       20.06      9.62 o 
  28   8   4       59.22       60.22     13.95 o 
 -25   9   4        5.89       19.08      9.90 o 
 -23   9   4        2.11       12.04      9.24 o 
 -21   9   4      248.78      247.41     18.75 o 
 -19   9   4       34.24       72.18     11.11 o 
 -17   9   4       35.56       59.89     10.63 o 
 -15   9   4       10.07       24.02      8.58 o 
 -13   9   4       37.03       40.02      8.86 o 
 -11   9   4        0.15       -6.22      6.22 o 
  -9   9   4        6.78       10.48      6.67 o 
  -7   9   4       82.69       65.19     10.39 o 
  -5   9   4       10.31       14.66      6.91 o 
  -3   9   4       50.80       60.58     10.53 o 
  -1   9   4       97.40       90.04     14.29 o 
   1   9   4       77.32       55.79     12.41 o 
   3   9   4        8.08       13.71      5.92 o 
   5   9   4       57.78       66.64      9.68 o 
   7   9   4        0.08        4.13      6.55 o 
   9   9   4      194.02      212.68     15.87 o 
  11   9   4       24.35       14.74      6.88 o 
  13   9   4      172.78      198.97     13.16 o 
  15   9   4       14.23       16.21      7.26 o 
  17   9   4      120.21      140.23     13.76 o 
  19   9   4      122.54      110.66     18.30 o 
  21   9   4       67.37       49.73     10.54 o 
  23   9   4       27.97       34.42     15.52 o 
 -20  10   4      147.97      193.54     21.96 o 
 -18  10   4        6.82       -7.38      7.38 o 
 -16  10   4        2.28        1.85      7.95 o 
 -14  10   4        1.87        7.74      8.06 o 
 -12  10   4        8.83        0.97      7.52 o 
 -10  10   4       77.25       89.27     11.45 o 
  -8  10   4      182.63      182.41     18.35 o 
  -6  10   4      280.98      361.58     21.36 o 
  -4  10   4      114.69      148.70     14.92 o 
  -2  10   4      166.82      138.42     33.19 o 
   0  10   4      114.51      116.97     24.16 o 
   2  10   4       30.03       21.76      8.55 o 
   4  10   4       72.37       77.50     11.20 o 
   6  10   4        7.19       13.09      7.82 o 
   8  10   4      150.02      133.69     12.22 o 
  10  10   4       10.77       21.76      7.82 o 
  12  10   4        2.03       14.62      8.46 o 
  14  10   4        3.91        9.32      8.13 o 
  16  10   4        0.20       22.92     10.47 o 
  18  10   4        0.87        7.64     14.60 o 
 -11  11   4       15.60       33.87     11.57 o 
  -9  11   4        6.28       22.32     10.92 o 
  -7  11   4       24.79       23.71     10.89 o 
  -5  11   4        2.28        7.35     11.40 o 
  -3  11   4        1.58       -8.54     10.33 o 
  -1  11   4       49.71       55.23     18.96 o 
   1  11   4        4.31      -12.58     12.58 o 
   3  11   4       88.43       51.16     14.29 o 
   5  11   4        8.16        9.28      8.76 o 
   7  11   4       49.99       48.88     11.28 o 
   9  11   4       73.69       86.09     14.70 o 
 -41   1   5       77.64       95.80     11.10 o 
 -39   1   5       46.32       48.90      9.64 o 
 -37   1   5       43.64       43.64     10.26 o 
 -35   1   5       66.50       31.74      7.99 o 
 -33   1   5      186.78      152.60     11.72 o 
 -31   1   5      138.22      169.65     10.33 o 
 -29   1   5       47.63       39.36      5.83 o 
 -27   1   5        3.33       10.12      3.54 o 
 -25   1   5       21.11       19.26      3.33 o 
 -23   1   5     1304.00     1057.84     12.23 o 
 -21   1   5      238.64      224.67      5.50 o 
 -19   1   5      129.57      117.27      3.37 o 
 -17   1   5      470.86      488.68      6.52 o 
 -15   1   5      544.32      608.87      6.59 o 
 -13   1   5        6.21       15.34      1.56 o 
 -11   1   5        6.94       17.72      1.52 o 
  -9   1   5       47.14       49.52      1.72 o 
  -7   1   5     3304.98     3119.57     17.78 o 
  -5   1   5      658.11      742.83      6.56 o 
  -3   1   5     1733.54     1690.95     12.66 o 
  -1   1   5       11.17       11.71      1.20 o 
   1   1   5     2047.84     1966.85     12.86 o 
   3   1   5      102.39       94.69      2.19 o 
   5   1   5     2368.46     2417.02     16.89 o 
   7   1   5      701.20      672.02      6.20 o 
   9   1   5        8.07       14.65      1.45 o 
  11   1   5      683.85      805.61      7.45 o 
  13   1   5       44.53       37.33      1.92 o 
  15   1   5      878.83      867.31      8.75 o 
  17   1   5     1536.79     1531.77     18.17 o 
  19   1   5      277.08      243.00      4.83 o 
  21   1   5       60.00       53.80      3.14 o 
  23   1   5      154.76      154.92      5.10 o 
  25   1   5      134.09      122.11      6.05 o 
  27   1   5       21.81       12.85      4.20 o 
  29   1   5        2.72        7.40      5.99 o 
  31   1   5        3.41        4.61      5.37 o 
  33   1   5       65.52       69.79      9.09 o 
  35   1   5       23.93       24.18      7.52 o 
  37   1   5        7.55       22.98      7.77 o 
  39   1   5      205.29      194.24     16.35 o 
 -40   2   5       41.32       62.18      9.88 o 
 -38   2   5        0.43        4.73      6.70 o 
 -36   2   5        0.58        8.09      6.80 o 
 -34   2   5        8.10       23.82      6.57 o 
 -32   2   5        6.73        9.06      5.16 o 
 -30   2   5       12.75       23.75      5.18 o 
 -28   2   5      146.63      232.03     10.29 o 
 -26   2   5      288.58      317.37     10.04 o 
 -24   2   5        0.00        2.38      2.67 o 
 -22   2   5     4803.90     4736.89     37.26 o 
 -20   2   5      326.45      231.42      5.37 o 
 -18   2   5     1710.05     1837.44     18.73 o 
 -16   2   5      342.96      308.81      5.32 o 
 -14   2   5     1249.82     1171.67     10.90 o 
 -12   2   5      292.51      268.69      4.57 o 
 -10   2   5     3586.40     3387.17     21.26 o 
  -8   2   5       63.09       86.81      2.52 o 
  -6   2   5      968.78     1049.11      8.65 o 
  -4   2   5     1260.84     1179.13      8.63 o 
  -2   2   5     2602.75     2582.23     15.72 o 
   0   2   5       23.26       14.06      1.30 o 
   2   2   5      881.23      928.22      8.47 o 
   4   2   5     2650.84     2930.41     19.00 o 
   6   2   5        0.72        9.93      1.41 o 
   8   2   5      451.21      449.00      5.35 o 
  10   2   5       29.79       56.13      2.07 o 
  12   2   5      345.64      285.19      5.08 o 
  14   2   5       16.65        8.79      1.43 o 
  16   2   5     1263.89     1372.53     11.98 o 
  18   2   5      145.37      169.47      4.21 o 
  20   2   5     1455.72     1429.91     15.78 o 
  22   2   5      162.87      175.79      5.35 o 
  24   2   5       13.96       20.67      3.23 o 
  26   2   5        2.97        7.48      3.18 o 
  28   2   5      888.62      830.45     33.66 o 
  30   2   5      139.70      169.50     12.54 o 
  32   2   5      462.12      459.04     19.35 o 
  34   2   5        0.95       14.41      7.63 o 
  36   2   5       82.50      108.45     14.06 o 
  38   2   5       82.81       88.91     14.67 o 
 -39   3   5       15.06       15.23      8.95 o 
 -37   3   5        8.30       -4.92      6.43 o 
 -35   3   5       22.36       19.21      6.54 o 
 -33   3   5       48.23       51.44      7.51 o 
 -31   3   5       45.95       62.41      7.68 o 
 -29   3   5       10.08        8.44      9.43 o 
 -27   3   5      235.42      170.28      9.88 o 
 -25   3   5        1.39        4.29      4.08 o 
 -23   3   5      581.80      646.97     11.51 o 
 -21   3   5      263.69      195.88      6.63 o 
 -19   3   5      160.57      137.51      5.34 o 
 -17   3   5       51.01       15.74      2.42 o 
 -15   3   5      307.00      345.59      5.77 o 
 -13   3   5     1482.42     1587.87     13.98 o 
 -11   3   5      857.02      761.65      8.74 o 
  -9   3   5     3808.32     3536.07     25.62 o 
  -7   3   5      197.83      186.27      3.64 o 
  -5   3   5     1111.52     1001.78      8.04 o 
  -3   3   5     4824.09     5040.97     30.91 o 
  -1   3   5     4780.08     4433.91     27.55 o 
   1   3   5      469.54      559.04      5.82 o 
   3   3   5      467.66      491.29      6.84 o 
   5   3   5     6175.30     6526.85     42.76 o 
   7   3   5     2626.39     2701.32     19.02 o 
   9   3   5     1062.07     1104.37     10.40 o 
  11   3   5      762.06      846.84      9.04 o 
  13   3   5     1957.14     1902.08     15.51 o 
  15   3   5      629.88      547.53      7.71 o 
  17   3   5      858.30      805.93     10.14 o 
  19   3   5      423.84      385.94      9.06 o 
  21   3   5       44.88       44.34      5.42 o 
  23   3   5     1028.34     1038.03     22.70 o 
  25   3   5      123.29      101.02     10.40 o 
  27   3   5       68.47       51.68      8.76 o 
  29   3   5      172.08      183.23     18.00 o 
  31   3   5      171.00      173.40     15.60 o 
  33   3   5        0.04        9.63      8.65 o 
  35   3   5        3.66       12.92      8.39 o 
  37   3   5        0.32       14.11     12.33 o 
 -38   4   5        3.50        8.33      6.82 o 
 -36   4   5       82.67      142.29     11.28 o 
 -34   4   5       36.48       18.80      6.52 o 
 -32   4   5      353.80      288.44     19.52 o 
 -30   4   5       36.91       53.11     11.40 o 
 -28   4   5      176.47      161.06     12.40 o 
 -26   4   5      143.76      165.62      9.91 o 
 -24   4   5       33.42       23.38      4.88 o 
 -22   4   5      249.73      205.57      6.85 o 
 -20   4   5       29.17       58.92      4.30 o 
 -18   4   5      102.27       48.62      3.33 o 
 -16   4   5       80.04       72.94      3.86 o 
 -14   4   5      251.27      263.82      5.66 o 
 -12   4   5       26.19       27.66      2.65 o 
 -10   4   5        6.04        3.26      1.75 o 
  -8   4   5       38.74       76.45      3.19 o 
  -6   4   5      232.25      194.82      3.99 o 
  -4   4   5        6.32       15.52      1.66 o 
  -2   4   5        8.68       28.37      1.92 o 
   0   4   5      730.73      611.43      7.12 o 
   2   4   5     2265.89     2242.59     18.10 o 
   4   4   5       20.23       19.22      1.90 o 
   6   4   5       87.17       90.15      2.79 o 
   8   4   5     2576.77     2654.62     21.51 o 
  10   4   5      145.02      127.09      4.02 o 
  12   4   5       25.02       32.19      2.73 o 
  14   4   5     2178.14     2289.04     25.27 o 
  16   4   5      155.98      160.89      6.89 o 
  18   4   5      526.20      503.87     12.59 o 
  20   4   5       52.09       84.02      8.86 o 
  22   4   5     1541.31     1605.89     43.81 o 
  24   4   5       30.45       16.36      7.51 o 
  26   4   5       34.75       42.88      9.44 o 
  28   4   5      106.14      108.07     13.11 o 
  30   4   5        8.23        2.05      9.28 o 
  32   4   5        0.09       13.14      8.36 o 
  34   4   5       18.70       50.53     11.07 o 
  36   4   5        0.19      -13.01     16.96 o 
 -37   5   5       19.68       23.24      7.54 o 
 -35   5   5        7.78       23.43      9.71 o 
 -33   5   5      321.48      306.42     14.66 o 
 -31   5   5       16.30       27.33      7.32 o 
 -29   5   5      621.16      677.04     18.53 o 
 -27   5   5       53.64       54.26      7.28 o 
 -25   5   5      843.54      936.53     20.56 o 
 -23   5   5       14.34       10.26      4.91 o 
 -21   5   5     1156.34     1139.21     18.39 o 
 -19   5   5        1.62        3.89      2.70 o 
 -17   5   5      494.66      414.83      8.44 o 
 -15   5   5        4.56       -2.44      2.50 o 
 -13   5   5     1742.05     1591.22     17.39 o 
 -11   5   5       64.44       65.81      3.68 o 
  -9   5   5      889.12      942.18     10.93 o 
  -7   5   5      110.14       87.07      3.29 o 
  -5   5   5     3701.63     3713.71     24.60 o 
  -3   5   5        5.90        8.89      1.76 o 
  -1   5   5     3048.70     2966.37     23.23 o 
   1   5   5      420.35      386.80      6.37 o 
   3   5   5     2550.00     2368.74     20.21 o 
   5   5   5      709.23      724.38      9.43 o 
   7   5   5     1720.58     1850.90     18.69 o 
   9   5   5     2996.09     2688.63     25.29 o 
  11   5   5     1831.91     1813.46     25.74 o 
  13   5   5       82.31       65.60      6.07 o 
  15   5   5      757.99      707.25     15.55 o 
  17   5   5      779.43      739.25     17.17 o 
  19   5   5       10.90       28.38      6.06 o 
  21   5   5      732.41      706.40     24.59 o 
  23   5   5        6.22       14.44      7.27 o 
  25   5   5      611.90      752.12     26.66 o 
  27   5   5      254.37      333.06     21.48 o 
  29   5   5      266.43      245.28     18.19 o 
  31   5   5        7.71        3.47      8.99 o 
  33   5   5      164.21      199.44     21.53 o 
 -34   6   5       95.52       97.98     12.57 o 
 -32   6   5       86.60      108.18     12.21 o 
 -30   6   5       25.70       30.80      7.60 o 
 -28   6   5       65.54       72.44      9.42 o 
 -26   6   5       96.45       54.25      7.66 o 
 -24   6   5      145.33      120.34      9.50 o 
 -22   6   5      105.64       70.85      7.56 o 
 -20   6   5      141.85      127.59      7.84 o 
 -18   6   5      105.00      124.54      6.79 o 
 -16   6   5       10.90        9.13      3.35 o 
 -14   6   5        3.37       10.18      3.22 o 
 -12   6   5      195.21      232.30      7.63 o 
 -10   6   5      430.23      372.46      7.96 o 
  -8   6   5       67.12       56.91      3.93 o 
  -6   6   5       76.60       76.19      4.76 o 
  -4   6   5       77.42       83.66      4.51 o 
  -2   6   5       55.83       82.64      4.56 o 
   0   6   5       72.78       61.93      4.25 o 
   2   6   5       16.83       18.14      3.23 o 
   4   6   5      152.18      133.39      7.28 o 
   6   6   5       50.51       62.26      4.86 o 
   8   6   5      814.88      699.53     15.43 o 
  10   6   5      231.91      211.91      9.39 o 
  12   6   5      374.79      383.55     12.75 o 
  14   6   5       12.31       11.21      4.83 o 
  16   6   5      141.13      139.13      9.05 o 
  18   6   5       44.08       58.37     12.64 o 
  20   6   5       11.97       22.71      7.13 o 
  22   6   5       13.22       12.62      7.76 o 
  24   6   5      120.03      148.66     22.34 o 
  26   6   5        2.31       17.33      8.75 o 
  28   6   5        9.80       18.51     10.86 o 
  30   6   5       15.98       21.83     11.36 o 
  32   6   5       20.44       35.29     10.99 o 
 -31   7   5        5.54       19.80      8.30 o 
 -29   7   5      275.43      288.34     15.97 o 
 -27   7   5        4.59       23.42      7.45 o 
 -25   7   5       30.84       56.85      8.29 o 
 -23   7   5        4.19       10.98      6.33 o 
 -21   7   5       44.20       96.81      7.86 o 
 -19   7   5       77.78       77.93      7.65 o 
 -17   7   5       26.90       38.68      5.98 o 
 -15   7   5        0.00        1.76      4.88 o 
 -13   7   5      337.44      311.31     12.08 o 
 -11   7   5      221.37      212.17      9.50 o 
  -9   7   5      335.07      329.54      9.76 o 
  -7   7   5       32.53       27.57      4.22 o 
  -5   7   5      815.67      853.13     15.67 o 
  -3   7   5        7.83        4.33      3.31 o 
  -1   7   5      934.44      834.55     14.43 o 
   1   7   5      179.76      152.67      6.99 o 
   3   7   5      867.22      770.71     15.53 o 
   5   7   5      501.21      413.16     11.23 o 
   7   7   5       15.13       19.55      4.95 o 
   9   7   5      673.70      699.56     16.13 o 
  11   7   5        2.11        7.42      4.35 o 
  13   7   5      228.28      230.39     12.37 o 
  15   7   5      388.06      346.60     14.64 o 
  17   7   5      643.23      752.78     23.17 o 
  19   7   5        2.83       13.05      7.74 o 
  21   7   5      294.94      271.72     16.36 o 
  23   7   5       97.99      128.44     13.04 o 
  25   7   5      108.36       96.44     16.28 o 
  27   7   5        0.78        6.39      9.92 o 
  29   7   5       14.44       30.98     11.61 o 
 -28   8   5        7.57       34.24     10.51 o 
 -26   8   5       19.13       21.02      9.82 o 
 -24   8   5       56.91       43.00     10.57 o 
 -22   8   5       19.61        5.12      7.62 o 
 -20   8   5      105.30      118.60     18.14 o 
 -18   8   5       51.35       36.76      9.74 o 
 -16   8   5       22.62       12.67      7.33 o 
 -14   8   5      118.75      124.23     11.64 o 
 -12   8   5        0.12        0.03      5.78 o 
 -10   8   5      208.69      172.90     12.57 o 
  -8   8   5       45.29       66.02     10.68 o 
  -6   8   5       21.33       15.22      4.76 o 
  -4   8   5      148.67      132.37      7.94 o 
  -2   8   5       58.58       57.10      6.59 o 
   0   8   5      141.20      135.69      8.53 o 
   2   8   5      108.39      125.69     11.35 o 
   4   8   5        7.57       17.44      4.40 o 
   6   8   5        5.44        7.47      5.23 o 
   8   8   5        9.21        7.17      5.61 o 
  10   8   5      187.33      218.24     13.93 o 
  12   8   5      106.92      100.63      8.05 o 
  14   8   5      398.45      418.75     16.88 o 
  16   8   5      134.50      165.01     13.46 o 
  18   8   5        2.81        6.86      7.14 o 
  20   8   5        0.48        9.66      7.74 o 
  22   8   5      112.59       97.36     13.42 o 
  24   8   5       59.25       78.55     14.67 o 
  26   8   5       66.93       81.29     18.62 o 
 -25   9   5        8.24       12.44      9.47 o 
 -23   9   5       34.44       26.15     10.22 o 
 -21   9   5       52.12       70.82     12.46 o 
 -19   9   5       22.03       21.20      9.28 o 
 -17   9   5        1.86        4.23      7.30 o 
 -15   9   5       51.22       34.39      8.95 o 
 -13   9   5       43.97       67.41     11.33 o 
 -11   9   5       83.86       77.95     15.38 o 
  -9   9   5        4.46       10.47      9.92 o 
  -7   9   5        0.23        3.42      7.25 o 
  -5   9   5       44.57       39.16      9.51 o 
  -3   9   5       19.60       30.47      9.92 o 
  -1   9   5       16.05       12.12      6.80 o 
   1   9   5       71.09       42.82      9.63 o 
   3   9   5       12.86       -1.69      7.52 o 
   5   9   5        1.00       -1.16      5.50 o 
   7   9   5       12.59        2.66      6.25 o 
   9   9   5       51.63       45.58      8.17 o 
  11   9   5       67.14       89.11     15.06 o 
  13   9   5        0.05        9.07      6.73 o 
  15   9   5       21.39       27.25      8.65 o 
  17   9   5        0.10        1.47      7.41 o 
  19   9   5        4.02       15.44      9.30 o 
  21   9   5       89.69       97.04     14.44 o 
  23   9   5       37.35       42.71     11.09 o 
 -18  10   5       10.87       24.29     11.07 o 
 -16  10   5       12.18       30.35     11.02 o 
 -14  10   5        5.28       16.30     10.04 o 
 -12  10   5       68.31       88.02     20.78 o 
 -10  10   5       11.43        2.79      8.66 o 
  -8  10   5        0.32       20.23      9.42 o 
  -6  10   5        4.21        5.82      8.72 o 
  -4  10   5       28.71       19.06      9.33 o 
  -2  10   5       14.15       15.95     11.27 o 
   0  10   5        0.76        3.99     12.51 o 
   2  10   5       11.26       10.36      9.30 o 
   4  10   5        3.65       -1.85      9.20 o 
   6  10   5       40.23       45.15     13.96 o 
   8  10   5       25.23       26.34      8.89 o 
  10  10   5        1.58        6.52      9.30 o 
  12  10   5       86.65       85.09     11.77 o 
  14  10   5        6.87       18.16     11.09 o 
  16  10   5       61.62       74.98     30.12 o 
  -9  11   5        3.79        5.03     11.08 o 
  -7  11   5        0.14        2.40      9.76 o 
  -5  11   5        0.06       -5.39     10.58 o 
  -3  11   5        0.40       -5.14     10.74 o 
  -1  11   5       66.82       72.14     15.53 o 
   1  11   5        1.57       -3.88     10.55 o 
   3  11   5       34.26       38.34     13.98 o 
   5  11   5        2.13        9.72      8.97 o 
   7  11   5       14.07       15.86      9.41 o 
 -40   0   6       22.85        1.07     16.04 o 
 -38   0   6        1.35       -8.44     11.21 o 
 -36   0   6       28.04       22.16     10.68 o 
 -34   0   6      144.96      180.37     18.21 o 
 -32   0   6       14.29       -2.68      8.45 o 
 -30   0   6       96.11       85.80     12.63 o 
 -28   0   6       75.77       60.63     11.33 o 
 -26   0   6       56.38       30.93      6.24 o 
 -24   0   6       12.79       11.12      3.72 o 
 -22   0   6     1198.16     1110.44     18.18 o 
 -20   0   6      244.44      209.58      7.91 o 
 -18   0   6      188.21      181.03      5.73 o 
 -16   0   6        9.03        3.21      2.37 o 
 -14   0   6      613.75      663.03      9.65 o 
 -12   0   6     4206.01     4951.02     48.90 o 
 -10   0   6       80.62      100.02      3.89 o 
  -8   0   6     1024.67     1055.46     11.73 o 
  -6   0   6      180.05      237.76      6.97 o 
  -4   0   6     9287.73    10717.83     86.97 o 
  -2   0   6     5119.53     5535.03     45.04 o 
   0   0   6     5778.67     5756.64     52.24 o 
   2   0   6     8590.75     9023.59     70.89 o 
   4   0   6      143.77      309.01      5.63 o 
   6   0   6     7978.80     8969.36     70.87 o 
   8   0   6      225.74      257.64      5.91 o 
  10   0   6      128.41      119.90      3.53 o 
  12   0   6      227.36      176.71      5.21 o 
  14   0   6      834.68      832.77     11.43 o 
  16   0   6      477.26      425.10      8.07 o 
  18   0   6     1458.47     1429.60     22.56 o 
  20   0   6        0.02        0.51      3.87 o 
  22   0   6      542.19      607.00     17.95 o 
  24   0   6      184.34      164.98      9.50 o 
  26   0   6       26.54       27.60      6.84 o 
  28   0   6      803.18      904.41     30.33 o 
  30   0   6      123.55      127.02     15.45 o 
  32   0   6       29.89       31.73     10.39 o 
  34   0   6      130.82      107.73     15.42 o 
  36   0   6      161.56      159.68     19.76 o 
  38   0   6       14.65       20.53     13.27 o 
 -39   1   6        9.09        9.23      6.82 o 
 -37   1   6        5.64       25.02      7.75 o 
 -35   1   6       55.21       22.85      7.42 o 
 -33   1   6      176.33      158.89     12.02 o 
 -31   1   6       11.98       -5.39      6.52 o 
 -29   1   6       21.33       40.80      5.86 o 
 -27   1   6       73.96      105.73      7.01 o 
 -25   1   6      771.56      839.55     12.63 o 
 -23   1   6       86.38      106.38      4.67 o 
 -21   1   6      192.05      172.61      4.85 o 
 -19   1   6        1.82        2.69      1.80 o 
 -17   1   6      514.71      449.94      6.07 o 
 -15   1   6      463.56      586.31      6.91 o 
 -13   1   6      421.40      442.11      5.61 o 
 -11   1   6     1372.42     1334.48     10.51 o 
  -9   1   6     5210.06     5388.76     31.15 o 
  -7   1   6     4353.45     4409.98     25.09 o 
  -5   1   6     3764.39     3919.55     23.35 o 
  -3   1   6     1737.43     2098.38     14.22 o 
  -1   1   6      126.50      139.10      2.83 o 
   1   1   6        1.08       21.91      1.63 o 
   3   1   6      161.77      190.73      3.29 o 
   5   1   6     7077.75     7098.84     45.16 o 
   7   1   6       40.60       50.57      2.09 o 
   9   1   6     4230.22     4786.64     30.93 o 
  11   1   6     2246.44     2349.85     18.69 o 
  13   1   6      410.96      377.26      5.99 o 
  15   1   6       17.77       18.33      1.90 o 
  17   1   6     1715.44     1735.49     15.90 o 
  19   1   6       97.49       82.99      3.98 o 
  21   1   6      163.77      171.33      6.01 o 
  23   1   6       66.38       75.48      5.06 o 
  25   1   6        8.91        8.71      3.90 o 
  27   1   6      205.90      210.98     13.18 o 
  29   1   6      125.57      170.66     12.78 o 
  31   1   6        0.73       -1.96      5.36 o 
  33   1   6       78.96       69.93     11.87 o 
  35   1   6        0.24       10.39      6.64 o 
  37   1   6       37.60       55.65      9.24 o 
 -40   2   6      160.12      146.53     14.56 o 
 -38   2   6       54.68       63.46     10.64 o 
 -36   2   6       43.36       41.46      9.61 o 
 -34   2   6        0.69       -3.08      6.76 o 
 -32   2   6      367.92      357.54     15.99 o 
 -30   2   6       16.10        0.00      4.95 o 
 -28   2   6       36.80       25.59      5.76 o 
 -26   2   6      111.95      110.53      7.31 o 
 -24   2   6      426.90      345.04      8.31 o 
 -22   2   6        0.16        8.64      2.88 o 
 -20   2   6      393.34      452.07      7.30 o 
 -18   2   6      473.74      481.78      8.47 o 
 -16   2   6      300.91      290.96      6.33 o 
 -14   2   6      333.31      305.85      5.78 o 
 -12   2   6     1142.67     1056.69     11.12 o 
 -10   2   6      560.74      530.62      6.41 o 
  -8   2   6      667.64      558.72      6.14 o 
  -6   2   6      325.14      288.15      3.69 o 
  -4   2   6      306.44      396.88      4.86 o 
  -2   2   6      571.26      588.65      6.19 o 
   0   2   6      388.39      464.59      5.38 o 
   2   2   6      462.16      615.94      6.82 o 
   4   2   6       89.18      154.68      3.67 o 
   6   2   6      269.18      347.14      4.84 o 
   8   2   6      671.18      580.80      5.65 o 
  10   2   6      185.61      192.12      3.86 o 
  12   2   6      147.13      158.80      3.34 o 
  14   2   6      839.74      841.22      8.60 o 
  16   2   6      311.97      301.13      5.44 o 
  18   2   6      477.88      459.18      7.43 o 
  20   2   6      908.27      872.12     13.46 o 
  22   2   6      164.82      173.49      7.23 o 
  24   2   6      114.59       90.24      6.10 o 
  26   2   6       61.42       87.06      8.85 o 
  28   2   6       53.34       55.15      7.92 o 
  30   2   6        2.53       -1.04      5.11 o 
  32   2   6        1.98       11.61      7.91 o 
  34   2   6       31.18       22.63      9.32 o 
  36   2   6        2.67       12.41      8.62 o 
 -39   3   6       12.04       26.44      8.67 o 
 -37   3   6       66.76       49.87      9.77 o 
 -35   3   6        1.59       -1.42      6.07 o 
 -33   3   6      137.61      139.56     10.68 o 
 -31   3   6        1.83        5.47      5.44 o 
 -29   3   6      686.67      721.26     24.47 o 
 -27   3   6      129.49      157.04      9.79 o 
 -25   3   6      782.05      664.33     16.36 o 
 -23   3   6      156.76      168.68      6.70 o 
 -21   3   6      628.46      598.32     10.93 o 
 -19   3   6     1322.22     1161.19     13.87 o 
 -17   3   6      507.86      524.66      9.91 o 
 -15   3   6     1626.75     1621.27     16.19 o 
 -13   3   6      322.53      338.85      6.26 o 
 -11   3   6      654.01      608.20      8.18 o 
  -9   3   6       75.53       95.50      3.22 o 
  -7   3   6      818.96      667.82      7.18 o 
  -5   3   6      360.38      410.91      5.22 o 
  -3   3   6      177.37      119.46      2.84 o 
  -1   3   6     1154.64     1435.38     10.79 o 
   1   3   6       65.29      161.48      3.59 o 
   3   3   6      404.83      387.23      5.51 o 
   5   3   6      567.96      517.25      6.34 o 
   7   3   6       21.82       16.16      1.87 o 
   9   3   6      435.10      391.39      6.56 o 
  11   3   6      111.71      135.28      3.65 o 
  13   3   6      460.17      411.91      5.99 o 
  15   3   6      264.50      241.11      5.78 o 
  17   3   6        2.61        0.33      3.42 o 
  19   3   6      131.02      143.17      7.82 o 
  21   3   6     2758.66     2637.58     37.79 o 
  23   3   6      590.88      614.56     20.22 o 
  25   3   6        1.79        3.45      5.68 o 
  27   3   6       30.00       25.54      7.90 o 
  29   3   6       44.71       34.08      8.40 o 
  31   3   6        5.45       -2.09      7.47 o 
  33   3   6        9.77       17.61      8.78 o 
  35   3   6       80.85       66.63     23.30 o 
 -38   4   6        0.08        8.48      7.76 o 
 -36   4   6       26.83       45.85      7.84 o 
 -34   4   6        0.05       20.11      6.62 o 
 -32   4   6       48.43       75.46      8.82 o 
 -30   4   6        6.59        1.04      5.18 o 
 -28   4   6      183.93      189.08     11.93 o 
 -26   4   6       35.05       31.20      6.77 o 
 -24   4   6      997.30      895.55     21.26 o 
 -22   4   6      160.51      132.65      6.94 o 
 -20   4   6      301.20      346.62      7.64 o 
 -18   4   6        0.08       -2.22      2.22 o 
 -16   4   6     1602.59     1579.69     18.28 o 
 -14   4   6        0.54       -2.26      2.26 o 
 -12   4   6     4820.39     4438.13     34.28 o 
 -10   4   6      284.07      304.11      5.99 o 
  -8   4   6     1819.30     1566.67     14.00 o 
  -6   4   6       69.17       57.21      2.31 o 
  -4   4   6     2394.66     2362.73     18.28 o 
  -2   4   6       25.37       37.83      2.16 o 
   0   4   6     2929.87     2811.52     20.21 o 
   2   4   6       69.48       57.79      2.70 o 
   4   4   6     1542.17     1461.68     16.97 o 
   6   4   6     1768.38     1753.82     18.04 o 
   8   4   6     1606.67     1414.44     15.30 o 
  10   4   6     1444.76     1366.96     14.87 o 
  12   4   6     1149.66     1052.36     15.29 o 
  14   4   6        4.67        3.98      2.63 o 
  16   4   6     1067.07      996.89     18.69 o 
  18   4   6      305.18      280.78     11.31 o 
  20   4   6      241.83      257.30     16.77 o 
  22   4   6      652.34      649.07     24.47 o 
  24   4   6       28.86       21.79      8.00 o 
  26   4   6      107.65       94.53     13.40 o 
  28   4   6       80.09      101.90     13.80 o 
  30   4   6      286.71      281.90     19.42 o 
  32   4   6       86.71       81.85     20.60 o 
  34   4   6      205.51      194.98     17.87 o 
 -35   5   6        3.96       21.06      7.14 o 
 -33   5   6        8.51       19.78      8.87 o 
 -31   5   6        0.03        5.08      6.27 o 
 -29   5   6       34.43       35.89      7.47 o 
 -27   5   6       24.30       18.49      7.74 o 
 -25   5   6        2.61       17.01      6.30 o 
 -23   5   6       48.28       64.12      8.62 o 
 -21   5   6      402.37      368.13     11.97 o 
 -19   5   6        5.00        7.96      3.67 o 
 -17   5   6      173.50      200.75      7.17 o 
 -15   5   6        1.37        0.62      3.08 o 
 -13   5   6       89.16       90.15      5.49 o 
 -11   5   6       80.39       89.69      4.45 o 
  -9   5   6       13.27       24.71      2.80 o 
  -7   5   6        2.32        1.36      1.98 o 
  -5   5   6      455.70      507.01      6.93 o 
  -3   5   6       61.20       55.09      3.10 o 
  -1   5   6        0.22        3.74      1.85 o 
   1   5   6       68.85       71.02      3.20 o 
   3   5   6      147.16      176.22      5.52 o 
   5   5   6      957.55      978.03     14.26 o 
   7   5   6      213.09      209.74      7.27 o 
   9   5   6       67.68       89.82      6.71 o 
  11   5   6      282.07      264.11      9.69 o 
  13   5   6     1146.21     1154.36     21.29 o 
  15   5   6      117.19      133.46      9.43 o 
  17   5   6       19.44       31.77      6.18 o 
  19   5   6      126.28      124.71     14.27 o 
  21   5   6       43.54       54.10     13.53 o 
  23   5   6      189.29      157.47     14.48 o 
  25   5   6      112.33       81.40     12.07 o 
  27   5   6       29.38       21.61      8.81 o 
  29   5   6        5.18       14.49      8.54 o 
  31   5   6       33.19       56.89     12.92 o 
  33   5   6       12.24       19.48     10.61 o 
 -34   6   6       40.29       40.17      9.81 o 
 -32   6   6      137.96      191.41     15.38 o 
 -30   6   6        5.13       13.40      7.55 o 
 -28   6   6      133.47      164.46     15.40 o 
 -26   6   6       10.01       24.91      8.51 o 
 -24   6   6       50.09       57.04      8.37 o 
 -22   6   6       68.41       39.70      7.74 o 
 -20   6   6      147.59      169.60      8.27 o 
 -18   6   6       39.10       19.40      6.04 o 
 -16   6   6      159.84      185.57      8.90 o 
 -14   6   6        4.78        3.72      3.32 o 
 -12   6   6     1473.47     1441.49     19.87 o 
 -10   6   6       29.03       25.34      4.19 o 
  -8   6   6      589.71      573.49     11.48 o 
  -6   6   6      618.80      632.39     12.03 o 
  -4   6   6      917.59      804.20     13.54 o 
  -2   6   6     1491.10     1562.55     19.96 o 
   0   6   6      642.92      726.79     13.49 o 
   2   6   6     6147.41     6116.47     56.66 o 
   4   6   6      399.75      392.06     10.19 o 
   6   6   6     3879.40     3713.64     39.87 o 
   8   6   6      856.26      819.91     16.89 o 
  10   6   6     1526.54     1608.81     26.75 o 
  12   6   6      473.82      457.98     13.86 o 
  14   6   6       42.84       32.24      6.61 o 
  16   6   6       32.14       49.83      7.41 o 
  18   6   6      365.72      427.81     17.95 o 
  20   6   6       26.33       27.57      7.57 o 
  22   6   6      790.00      861.43     29.17 o 
  24   6   6      251.04      241.03     18.08 o 
  26   6   6      330.73      335.26     25.17 o 
  28   6   6      163.11      190.49     26.00 o 
  30   6   6      128.00      131.99     20.80 o 
  32   6   6       36.55       25.59     11.39 o 
 -31   7   6       17.74       29.86      8.93 o 
 -29   7   6        1.34       14.92      8.89 o 
 -27   7   6        3.05        5.23      7.30 o 
 -25   7   6      106.73      127.31     12.25 o 
 -23   7   6        6.76       17.00      7.05 o 
 -21   7   6      158.52      206.48     15.29 o 
 -19   7   6        3.87       15.64      7.74 o 
 -17   7   6      487.53      402.27     25.89 o 
 -15   7   6       24.98       10.79      6.91 o 
 -13   7   6      111.37       79.80      9.49 o 
 -11   7   6       78.31       68.68      7.86 o 
  -9   7   6      737.10      865.34     18.33 o 
  -7   7   6      232.07      248.36     10.55 o 
  -5   7   6      287.05      333.42     10.70 o 
  -3   7   6        0.05        1.93      3.77 o 
  -1   7   6      758.49      826.88     15.17 o 
   1   7   6       43.07       41.81      5.40 o 
   3   7   6      438.16      382.50     11.14 o 
   5   7   6       69.29       64.12      6.50 o 
   7   7   6       99.34       62.86      7.58 o 
   9   7   6       59.99       85.89      8.24 o 
  11   7   6      353.49      329.17     14.09 o 
  13   7   6      245.73      226.48     13.23 o 
  15   7   6      186.37      150.95     12.41 o 
  17   7   6        5.88        2.40      6.36 o 
  19   7   6       49.07       58.73      9.30 o 
  21   7   6        1.11        3.66      6.82 o 
  23   7   6      181.51      172.30     14.58 o 
  25   7   6       35.40       23.49      9.42 o 
  27   7   6        9.39       25.41     10.49 o 
  29   7   6        1.33       23.41     10.52 o 
 -28   8   6       21.48       12.22     15.95 o 
 -26   8   6       17.44       13.30     10.99 o 
 -24   8   6       28.14        5.81     10.40 o 
 -22   8   6        0.13        0.90      9.95 o 
 -20   8   6        1.44       20.44     10.50 o 
 -18   8   6      120.61      127.92     21.02 o 
 -16   8   6      140.77      137.12     14.40 o 
 -14   8   6        1.82        3.12      8.04 o 
 -12   8   6      414.32      544.86     22.26 o 
 -10   8   6       63.59       73.68     11.33 o 
  -8   8   6      196.00      182.55     10.76 o 
  -6   8   6      153.64      165.66      9.47 o 
  -4   8   6      254.59      247.74     10.92 o 
  -2   8   6       11.53       28.99      5.50 o 
   0   8   6      308.25      309.07     13.35 o 
   2   8   6      188.27      169.72     10.81 o 
   4   8   6        0.19        3.51      5.33 o 
   6   8   6      215.66      244.57     12.78 o 
   8   8   6        9.42       11.82      5.78 o 
  10   8   6        0.37        1.86      5.50 o 
  12   8   6       41.75       46.08      7.79 o 
  14   8   6        5.38       28.77      7.99 o 
  16   8   6       10.02       12.32      7.26 o 
  18   8   6       37.39       47.86      9.81 o 
  20   8   6       25.95       29.75      9.50 o 
  22   8   6       36.30       13.57      8.34 o 
  24   8   6        7.69        7.00      9.54 o 
  26   8   6        0.63       28.98     15.84 o 
 -23   9   6       29.73       12.23     11.49 o 
 -21   9   6       30.04       36.33     12.80 o 
 -19   9   6       49.28       49.97     13.80 o 
 -17   9   6       11.90        8.60     10.33 o 
 -15   9   6       15.29       14.61      9.50 o 
 -13   9   6       14.75       25.59     10.97 o 
 -11   9   6       68.96       80.56     12.40 o 
  -9   9   6        6.14       11.60      8.57 o 
  -7   9   6       67.31       54.42     11.04 o 
  -5   9   6       35.40       29.14      9.35 o 
  -3   9   6        3.02        2.12      6.66 o 
  -1   9   6        1.63       10.79      7.00 o 
   1   9   6       26.45       26.51      9.51 o 
   3   9   6        0.57        1.81      6.89 o 
   5   9   6        6.85       13.35      7.30 o 
   7   9   6        1.89       11.85      7.45 o 
   9   9   6        3.23        9.41      6.52 o 
  11   9   6        1.32       11.72      6.90 o 
  13   9   6      304.26      281.73     17.16 o 
  15   9   6       38.48       27.81      8.81 o 
  17   9   6        4.69        9.06      8.00 o 
  19   9   6        7.39       17.01     10.87 o 
  21   9   6       29.39       29.89     10.46 o 
 -18  10   6       85.37       90.36     17.04 o 
 -16  10   6        2.44       16.02     10.46 o 
 -14  10   6      119.74      132.33     16.31 o 
 -12  10   6       14.53       30.90     10.69 o 
 -10  10   6        4.88       11.14     11.19 o 
  -8  10   6      106.65       84.10     13.29 o 
  -6  10   6        4.40       12.65      9.14 o 
  -4  10   6       95.82      114.72     17.01 o 
  -2  10   6        3.19       24.26     11.84 o 
   0  10   6       32.75       40.58     10.88 o 
   2  10   6        6.20        9.72      9.16 o 
   4  10   6       12.86        5.92     10.25 o 
   6  10   6        4.68       19.15      9.92 o 
   8  10   6        2.41       19.89      9.85 o 
  10  10   6       18.05       11.17     11.29 o 
  12  10   6       13.05       21.65     14.42 o 
  14  10   6        3.93       22.82      9.11 o 
  16  10   6       17.30       35.69     16.90 o 
  -7  11   6        0.01       -6.26     13.54 o 
  -5  11   6       15.91       23.58     12.90 o 
  -3  11   6       50.04       57.50     14.94 o 
  -1  11   6       12.56       29.41     13.05 o 
   1  11   6       94.54       76.71     16.25 o 
   3  11   6       55.42       65.42     15.54 o 
 -39   1   7        7.53       17.22      9.35 o 
 -37   1   7        0.86        2.80      6.29 o 
 -35   1   7        0.07       11.51      7.12 o 
 -33   1   7        2.17       14.01      6.91 o 
 -31   1   7        2.22       -2.21      5.11 o 
 -29   1   7        3.04       -2.86      4.57 o 
 -27   1   7       52.43       41.80      5.79 o 
 -25   1   7       47.25       70.34      5.53 o 
 -23   1   7       13.58       36.19      3.65 o 
 -21   1   7      963.22      899.00     12.50 o 
 -19   1   7       74.82       21.14      3.00 o 
 -17   1   7      435.67      471.76      7.57 o 
 -15   1   7       78.91      108.79      4.07 o 
 -13   1   7        2.05        7.65      1.97 o 
 -11   1   7      181.97      160.64      3.55 o 
  -9   1   7      879.67      855.40      7.51 o 
  -7   1   7      374.88      349.10      4.59 o 
  -5   1   7       19.25       17.99      1.69 o 
  -3   1   7     1582.04     1515.15     11.45 o 
  -1   1   7      404.87      462.05      5.17 o 
   1   1   7       93.86      121.23      2.82 o 
   3   1   7     3895.22     3925.26     25.36 o 
   5   1   7     1967.17     2003.66     15.29 o 
   7   1   7     1457.29     1566.23     14.23 o 
   9   1   7      121.34      112.93      3.06 o 
  11   1   7       32.97       42.92      2.42 o 
  13   1   7        4.02        1.93      1.30 o 
  15   1   7       21.16       24.18      2.30 o 
  17   1   7      875.16      855.52     12.09 o 
  19   1   7      128.82      115.31      7.29 o 
  21   1   7      669.42      665.82     11.83 o 
  23   1   7        0.01        3.85      4.14 o 
  25   1   7       31.60       45.12      6.65 o 
  27   1   7       30.18       39.29      7.13 o 
  29   1   7       23.40       19.61      6.98 o 
  31   1   7       16.63       15.02      6.54 o 
  33   1   7        9.41        7.92      6.51 o 
  35   1   7        2.16       13.36      6.67 o 
  37   1   7      113.03      141.79     14.86 o 
 -38   2   7        5.73       12.48      9.68 o 
 -36   2   7       17.11       19.65      8.28 o 
 -34   2   7        0.56        1.16      6.85 o 
 -32   2   7      213.86      236.63     13.50 o 
 -30   2   7      136.18       84.44     15.03 o 
 -28   2   7       18.83       22.79      5.74 o 
 -26   2   7       60.42       68.68      7.29 o 
 -24   2   7      931.85      902.13     15.44 o 
 -22   2   7        9.57        8.88      2.91 o 
 -20   2   7      545.17      497.31     10.26 o 
 -18   2   7      708.75      574.32      9.22 o 
 -16   2   7        0.05        3.23      2.08 o 
 -14   2   7     1374.36     1393.88     14.41 o 
 -12   2   7     1278.30     1289.60     12.21 o 
 -10   2   7      783.69      657.88      8.14 o 
  -8   2   7     1157.13     1154.15     10.56 o 
  -6   2   7       90.81      149.25      3.26 o 
  -4   2   7       47.02       90.00      2.75 o 
  -2   2   7     3949.57     3643.26     23.63 o 
   0   2   7      751.73      850.54      9.10 o 
   2   2   7       26.17       38.92      2.36 o 
   4   2   7       30.52       22.61      1.87 o 
   6   2   7     2750.48     2594.51     22.22 o 
   8   2   7       47.42       72.24      2.31 o 
  10   2   7     1516.51     1611.54     14.11 o 
  12   2   7      170.61      168.63      3.98 o 
  14   2   7     1392.02     1308.17     15.46 o 
  16   2   7       15.44        9.39      2.37 o 
  18   2   7        0.36        3.05      2.91 o 
  20   2   7      239.47      215.83      8.02 o 
  22   2   7      126.79      129.73      7.32 o 
  24   2   7       11.30        3.35      5.13 o 
  26   2   7       29.83       39.54      7.26 o 
  28   2   7      301.55      332.40     19.03 o 
  30   2   7        7.80       14.09      7.32 o 
  32   2   7      117.05      132.89     14.82 o 
  34   2   7        0.37       13.12      7.69 o 
  36   2   7      239.43      244.76     18.42 o 
 -39   3   7      175.96      122.68     20.48 o 
 -37   3   7        0.04       12.31      7.99 o 
 -35   3   7      220.24      191.28     13.48 o 
 -33   3   7       11.86       15.14      6.57 o 
 -31   3   7      438.01      422.94     15.15 o 
 -29   3   7       24.18       12.60      5.60 o 
 -27   3   7       38.64       80.98      8.08 o 
 -25   3   7      167.37      234.18     10.97 o 
 -23   3   7      472.74      471.05     10.76 o 
 -21   3   7     1092.85     1175.64     16.12 o 
 -19   3   7      735.42      638.26     11.22 o 
 -17   3   7      151.79      147.64      5.41 o 
 -15   3   7     1865.81     1651.93     17.35 o 
 -13   3   7      543.01      546.57      7.64 o 
 -11   3   7     3096.06     3333.41     25.44 o 
  -9   3   7     1062.49     1125.99     11.24 o 
  -7   3   7      363.42      293.15      4.75 o 
  -5   3   7       33.01       62.12      2.46 o 
  -3   3   7       25.73       76.98      2.59 o 
  -1   3   7      213.21      226.07      4.39 o 
   1   3   7       29.24        4.76      1.55 o 
   3   3   7      588.75      606.00      7.35 o 
   5   3   7      178.23      239.68      4.65 o 
   7   3   7     1927.83     2010.94     16.62 o 
   9   3   7     2445.53     2450.31     24.76 o 
  11   3   7      524.40      434.97      7.33 o 
  13   3   7     1634.01     1629.12     18.93 o 
  15   3   7       93.00       74.83      5.44 o 
  17   3   7      570.78      523.36     14.36 o 
  19   3   7        6.61        1.25      3.88 o 
  21   3   7       52.33       41.22      7.59 o 
  23   3   7       62.83       59.31     12.55 o 
  25   3   7      248.17      310.65     16.36 o 
  27   3   7      467.59      479.82     19.73 o 
  29   3   7      200.60      245.46     18.04 o 
  31   3   7       53.23       38.39      9.18 o 
  33   3   7      103.28      140.20     18.80 o 
  35   3   7        1.29       18.59     10.41 o 
 -36   4   7       79.01      120.00     11.72 o 
 -34   4   7        4.99       13.43      6.22 o 
 -32   4   7      335.10      319.56     14.65 o 
 -30   4   7      106.76      153.89     10.83 o 
 -28   4   7      179.90      233.44     12.05 o 
 -26   4   7        1.44       18.19      6.24 o 
 -24   4   7      297.56      395.36     14.49 o 
 -22   4   7      415.07      400.41     11.59 o 
 -20   4   7        8.43       21.79      3.67 o 
 -18   4   7       68.68       91.98      5.24 o 
 -16   4   7       87.52       71.95      4.78 o 
 -14   4   7      102.58       91.87      4.71 o 
 -12   4   7       54.75       56.70      3.68 o 
 -10   4   7       27.40       25.50      2.73 o 
  -8   4   7        4.03        2.15      1.79 o 
  -6   4   7      345.30      415.04      6.07 o 
  -4   4   7     3074.96     3133.30     22.34 o 
  -2   4   7        2.13        3.58      1.44 o 
   0   4   7       49.43       63.50      2.26 o 
   2   4   7        0.05        3.56      1.94 o 
   4   4   7      294.28      288.28      6.42 o 
   6   4   7       12.59       15.11      2.38 o 
   8   4   7      422.48      424.98      7.85 o 
  10   4   7      684.25      624.96     12.94 o 
  12   4   7       32.79       34.05      4.22 o 
  14   4   7       87.98       84.92      6.97 o 
  16   4   7       69.54       48.72      5.74 o 
  18   4   7      766.23      764.02     20.77 o 
  20   4   7      245.78      277.71     14.97 o 
  22   4   7      649.96      661.27     21.59 o 
  24   4   7      244.00      194.53     18.86 o 
  26   4   7       44.32       56.57     10.75 o 
  28   4   7       40.49       43.54     14.07 o 
  30   4   7       56.73       36.65     10.82 o 
  32   4   7       11.20       16.78      9.85 o 
  34   4   7       59.55       60.76     12.39 o 
 -35   5   7        3.81       19.62      7.11 o 
 -33   5   7       67.68       91.01     11.97 o 
 -31   5   7       86.28       97.32     10.68 o 
 -29   5   7      136.88      166.75     12.24 o 
 -27   5   7      216.67      230.86     13.06 o 
 -25   5   7       18.00       13.29      6.01 o 
 -23   5   7      864.77      965.33     22.44 o 
 -21   5   7        5.07       10.72      5.10 o 
 -19   5   7      934.63      893.35     17.14 o 
 -17   5   7        6.42        3.76      3.04 o 
 -15   5   7      444.81      381.31      9.40 o 
 -13   5   7      718.35      669.33     10.60 o 
 -11   5   7     1692.43     1652.45     17.90 o 
  -9   5   7     1664.72     1753.11     17.12 o 
  -7   5   7     1296.54     1338.15     14.06 o 
  -5   5   7     2460.33     2376.30     23.01 o 
  -3   5   7     2967.48     2784.98     24.36 o 
  -1   5   7     1833.79     1825.93     18.01 o 
   1   5   7     2256.40     2059.40     22.35 o 
   3   5   7     1065.05      983.43     15.22 o 
   5   5   7      693.04      687.07     13.25 o 
   7   5   7     1030.01     1056.48     16.21 o 
   9   5   7      517.17      555.51     12.37 o 
  11   5   7      541.79      488.10     13.98 o 
  13   5   7      287.41      309.54     11.87 o 
  15   5   7      372.51      406.61     14.60 o 
  17   5   7      142.37       79.87      8.34 o 
  19   5   7     1258.18     1295.57     30.18 o 
  21   5   7       69.49       91.77     12.11 o 
  23   5   7      585.43      513.14     22.74 o 
  25   5   7      176.51      171.19     16.34 o 
  27   5   7       96.29      115.72     14.32 o 
  29   5   7        5.74       12.75      8.79 o 
  31   5   7      171.86      170.05     23.39 o 
  33   5   7       15.69       24.66     10.14 o 
 -34   6   7        0.04        9.75      7.40 o 
 -32   6   7       88.00       99.93     12.32 o 
 -30   6   7        1.07        7.24      6.92 o 
 -28   6   7       89.51      112.12     11.01 o 
 -26   6   7        7.59        3.10      8.47 o 
 -24   6   7      125.16       96.35      9.81 o 
 -22   6   7        3.43        7.01      5.69 o 
 -20   6   7      380.02      322.28     22.18 o 
 -18   6   7        0.60        4.74      4.35 o 
 -16   6   7       33.40       57.39      6.68 o 
 -14   6   7        8.17        5.75      3.71 o 
 -12   6   7        3.16       11.75      3.96 o 
 -10   6   7       20.01       27.72      3.96 o 
  -8   6   7      316.23      312.86      9.40 o 
  -6   6   7       34.86       43.36      4.83 o 
  -4   6   7       29.29       18.28      4.02 o 
  -2   6   7       98.48       85.74      5.98 o 
   0   6   7        7.77       -1.25      3.18 o 
   2   6   7      210.33      203.55      7.89 o 
   4   6   7       13.51       10.92      3.67 o 
   6   6   7        2.76        5.73      3.37 o 
   8   6   7      178.48      141.43     11.14 o 
  10   6   7        6.99        5.68      4.52 o 
  12   6   7        2.58       10.12      5.34 o 
  14   6   7        0.64        0.98      4.45 o 
  16   6   7      339.71      352.18     17.63 o 
  18   6   7        3.53       -2.19      5.77 o 
  20   6   7       24.53        4.91      6.17 o 
  22   6   7       23.35       30.50      9.36 o 
  24   6   7        0.77       12.80      8.88 o 
  26   6   7        0.36        8.86      8.99 o 
  28   6   7       15.86       19.44      9.74 o 
  30   6   7        0.21       -2.29      8.96 o 
 -31   7   7       93.09       95.19     12.67 o 
 -29   7   7        0.67       17.00      8.47 o 
 -27   7   7       77.66       47.43      9.76 o 
 -25   7   7        0.50       16.16      7.73 o 
 -23   7   7       89.10      126.14     16.36 o 
 -21   7   7        4.11       -7.98      7.98 o 
 -19   7   7       43.81       58.54     11.88 o 
 -17   7   7       89.95       60.35     10.13 o 
 -15   7   7      223.71      224.48     14.94 o 
 -13   7   7       19.00        7.84      6.78 o 
 -11   7   7      684.80      652.75     17.19 o 
  -9   7   7      469.83      497.78     14.07 o 
  -7   7   7      178.93      225.00      9.48 o 
  -5   7   7      240.86      244.56     11.53 o 
  -3   7   7       92.32       98.63      7.07 o 
  -1   7   7        1.41        5.01      3.99 o 
   1   7   7      466.31      431.06     11.82 o 
   3   7   7      376.60      366.95     11.77 o 
   5   7   7       55.09       58.91      5.85 o 
   7   7   7        6.99       -0.84      4.20 o 
   9   7   7       67.67       59.45      6.87 o 
  11   7   7        3.11        4.56      6.13 o 
  13   7   7        6.36        5.09      7.11 o 
  15   7   7       12.79        7.79      6.84 o 
  17   7   7       42.29       31.95      7.96 o 
  19   7   7      127.67      114.41     12.34 o 
  21   7   7       11.33       22.53      8.38 o 
  23   7   7      144.25      158.74     16.32 o 
  25   7   7       77.75      142.16     15.82 o 
  27   7   7      114.26       97.62     14.04 o 
 -28   8   7      147.38      244.08     22.63 o 
 -26   8   7       57.08       32.68     13.34 o 
 -24   8   7       28.79       36.32     12.87 o 
 -22   8   7       23.85       14.46     10.44 o 
 -20   8   7       35.46       21.33     10.88 o 
 -18   8   7        3.96       26.07     10.69 o 
 -16   8   7        2.54       -5.86      9.44 o 
 -14   8   7      109.05      132.75     26.83 o 
 -12   8   7       83.53      112.41     11.29 o 
 -10   8   7        9.71        6.64      6.86 o 
  -8   8   7       84.13       70.89      7.70 o 
  -6   8   7        2.11        2.34      4.95 o 
  -4   8   7       41.82       43.06      6.19 o 
  -2   8   7       11.96        9.56      5.86 o 
   0   8   7        9.17        5.78      5.26 o 
   2   8   7      164.58      186.15     11.41 o 
   4   8   7        1.03       -1.61      6.05 o 
   6   8   7      556.53      519.23     19.48 o 
   8   8   7       34.12       34.61      7.12 o 
  10   8   7       92.73       96.36     11.75 o 
  12   8   7      124.52      136.75     12.44 o 
  14   8   7        1.47       15.67      7.39 o 
  16   8   7        0.90        1.26      7.22 o 
  18   8   7        0.03        3.91      7.59 o 
  20   8   7      249.60      222.42     16.59 o 
  22   8   7       66.37       85.97     12.31 o 
  24   8   7      126.47      133.48     16.41 o 
 -23   9   7        8.43       -7.37     10.77 o 
 -21   9   7       15.27       33.17     12.53 o 
 -19   9   7       60.50       53.65     14.24 o 
 -17   9   7       88.64      148.98     18.69 o 
 -15   9   7       71.73       87.66     15.33 o 
 -13   9   7       56.07       54.53     11.95 o 
 -11   9   7       19.86       15.17      9.14 o 
  -9   9   7       18.58       13.46      8.76 o 
  -7   9   7        1.96        3.54      8.10 o 
  -5   9   7       87.46       68.47     12.46 o 
  -3   9   7        2.79       -0.71      6.84 o 
  -1   9   7       57.90       77.41      9.49 o 
   1   9   7        0.06        1.18      6.91 o 
   3   9   7       86.50       94.37     11.37 o 
   5   9   7       10.94       15.72      7.70 o 
   7   9   7      161.68      188.40     14.54 o 
   9   9   7        0.88       17.04      7.61 o 
  11   9   7       85.21      112.74     17.75 o 
  13   9   7       10.80       14.28      7.82 o 
  15   9   7       36.02       25.99      8.69 o 
  17   9   7       36.66       44.50      9.86 o 
  19   9   7      122.74      182.13     20.44 o 
 -16  10   7        0.70       22.15     13.12 o 
 -14  10   7       13.70       26.99     11.02 o 
 -12  10   7       39.67       36.16     11.22 o 
 -10  10   7        1.59        6.03      9.45 o 
  -8  10   7        0.70        0.67      8.61 o 
  -6  10   7      171.14      174.63     17.00 o 
  -4  10   7       16.68       36.04     10.33 o 
  -2  10   7       14.11       -0.73      9.60 o 
   0  10   7       25.39       15.56      9.76 o 
   2  10   7       96.66      119.67     15.35 o 
   4  10   7        8.56        8.58      9.57 o 
   6  10   7        1.16        7.22      9.07 o 
   8  10   7       14.22        0.71     10.83 o 
  10  10   7        7.50        6.25     10.78 o 
  12  10   7        0.89       10.60     10.07 o 
  14  10   7       16.98       28.90      9.21 o 
 -40   0   8        8.16       -9.49      9.49 o 
 -38   0   8       33.86       41.54     12.86 o 
 -36   0   8       18.62        0.22      9.55 o 
 -34   0   8       14.33       -1.07      8.57 o 
 -32   0   8      220.65      298.06     21.57 o 
 -30   0   8        4.28       -6.98      6.98 o 
 -28   0   8       10.66       24.69      7.66 o 
 -26   0   8       22.86        7.52      5.89 o 
 -24   0   8       67.22       31.75      5.52 o 
 -22   0   8      206.53      182.65      9.58 o 
 -20   0   8      738.36      780.93     15.77 o 
 -18   0   8      313.63      299.50     14.31 o 
 -16   0   8      661.36      670.92     13.66 o 
 -14   0   8      153.05      128.20      6.37 o 
 -12   0   8     1124.68     1058.36     17.26 o 
 -10   0   8      234.12      282.53      6.64 o 
  -8   0   8     1328.75     1399.29     14.94 o 
  -6   0   8     4441.50     4498.17     39.53 o 
  -4   0   8    10312.47    10343.57     85.91 o 
  -2   0   8     4964.65     5416.12     47.92 o 
   0   0   8     7183.41     7332.62     63.10 o 
   2   0   8     3796.83     3599.38     34.24 o 
   4   0   8     6093.73     5937.77     52.43 o 
   6   0   8     5479.57     4939.61     48.10 o 
   8   0   8      423.53      397.21      8.53 o 
  10   0   8      224.92      223.10      6.51 o 
  12   0   8      421.51      327.74      9.00 o 
  14   0   8      199.95      202.97      8.41 o 
  16   0   8      628.02      627.22     14.77 o 
  18   0   8      257.31      256.23     18.99 o 
  20   0   8      222.23      220.73     10.96 o 
  22   0   8      294.76      329.62     15.80 o 
  24   0   8      279.20      282.24     20.66 o 
  26   0   8       50.84       43.24     12.68 o 
  28   0   8       22.94       12.02      8.32 o 
  30   0   8      156.58      175.30     17.88 o 
  32   0   8      117.55      134.72     16.94 o 
  34   0   8       16.97       32.16     10.95 o 
  36   0   8        0.17        7.24     10.79 o 
 -39   1   8        0.18        1.24      9.23 o 
 -37   1   8        0.87       16.79      8.63 o 
 -35   1   8        7.02       13.87      8.36 o 
 -33   1   8       15.72       15.98      7.55 o 
 -31   1   8       87.81       86.58     11.69 o 
 -29   1   8      267.00      322.37     14.53 o 
 -27   1   8        0.42        8.45      5.24 o 
 -25   1   8      379.03      332.23     10.66 o 
 -23   1   8      417.52      426.91      8.95 o 
 -21   1   8      120.41      143.56      5.71 o 
 -19   1   8      365.71      335.68      7.50 o 
 -17   1   8      392.97      323.64      7.35 o 
 -15   1   8      288.07      258.14      5.87 o 
 -13   1   8      823.57      892.00     10.85 o 
 -11   1   8     1258.22     1342.37     12.86 o 
  -9   1   8      398.61      523.71      6.01 o 
  -7   1   8      272.29      293.06      4.43 o 
  -5   1   8      131.32      199.00      3.77 o 
  -3   1   8     1070.21     1197.15      9.81 o 
  -1   1   8      563.42      788.66      7.60 o 
   1   1   8     2013.34     2214.09     15.26 o 
   3   1   8      974.66     1121.38     10.24 o 
   5   1   8     1488.75     1723.74     14.59 o 
   7   1   8     2384.50     2284.28     18.96 o 
   9   1   8      639.67      646.60      7.55 o 
  11   1   8       40.43       49.32      3.05 o 
  13   1   8      104.14       90.92      3.39 o 
  15   1   8       40.12       36.28      3.51 o 
  17   1   8      127.40      142.07      6.74 o 
  19   1   8     1523.09     1632.24     25.22 o 
  21   1   8     2634.51     2644.38     43.29 o 
  23   1   8      214.75      217.14     10.77 o 
  25   1   8      522.21      568.82     19.25 o 
  27   1   8       54.48       56.92      8.10 o 
  29   1   8      388.98      359.93     17.82 o 
  31   1   8        7.90       15.31      6.73 o 
  33   1   8       36.17       21.97      7.26 o 
  35   1   8        0.23       16.84      7.72 o 
 -38   2   8       14.67       21.01      8.77 o 
 -36   2   8       30.31       26.01     11.58 o 
 -34   2   8       40.87       71.12      9.64 o 
 -32   2   8       11.99       25.87      7.35 o 
 -30   2   8       18.05        7.98      6.26 o 
 -28   2   8      108.85      126.08     12.18 o 
 -26   2   8       36.15       23.12      5.47 o 
 -24   2   8      504.49      504.74     13.12 o 
 -22   2   8      597.89      601.32     10.26 o 
 -20   2   8       13.00        8.18      2.79 o 
 -18   2   8       31.60       60.23      3.93 o 
 -16   2   8      449.32      418.07      7.84 o 
 -14   2   8      365.58      394.27      7.56 o 
 -12   2   8       36.68       42.43      2.71 o 
 -10   2   8       10.08       -1.18      1.63 o 
  -8   2   8      125.71      101.36      3.13 o 
  -6   2   8      393.68      365.28      7.37 o 
  -4   2   8       95.29      105.99      3.18 o 
  -2   2   8     2264.78     2385.49     17.71 o 
   0   2   8      446.87      412.85      5.76 o 
   2   2   8      487.80      521.23      6.11 o 
   4   2   8      472.75      583.81      7.59 o 
   6   2   8     1237.51     1150.14     12.47 o 
   8   2   8      367.63      428.05      6.53 o 
  10   2   8     1553.10     1532.54     14.12 o 
  12   2   8      192.50      254.76      5.03 o 
  14   2   8      414.63      364.20     10.89 o 
  16   2   8        0.01        8.99      3.47 o 
  18   2   8      952.36     1047.85     16.36 o 
  20   2   8       87.90      121.51      9.32 o 
  22   2   8       62.24       46.98      6.40 o 
  24   2   8       30.25       24.16      6.58 o 
  26   2   8      947.92      967.13     27.82 o 
  28   2   8        4.19       23.42      7.90 o 
  30   2   8      208.87      263.42     17.13 o 
  32   2   8        6.30       33.06     10.03 o 
  34   2   8       97.98       96.32     13.14 o 
 -37   3   8       43.11       39.45      9.59 o 
 -35   3   8       53.81       70.29      9.77 o 
 -33   3   8        8.61       22.77      7.37 o 
 -31   3   8      299.64      343.19     14.23 o 
 -29   3   8      152.12      159.83     13.59 o 
 -27   3   8      108.83       98.15      8.59 o 
 -25   3   8      398.99      346.20     12.92 o 
 -23   3   8      139.21      115.67      6.95 o 
 -21   3   8      295.25      265.79      7.94 o 
 -19   3   8      518.06      537.80      9.91 o 
 -17   3   8      223.15      242.19      6.85 o 
 -15   3   8      280.74      317.20      8.22 o 
 -13   3   8      186.54      173.83      5.12 o 
 -11   3   8      866.25      838.26     10.58 o 
  -9   3   8     1035.69     1090.96     12.02 o 
  -7   3   8      442.91      446.87      7.12 o 
  -5   3   8      194.39      197.62      4.13 o 
  -3   3   8      423.96      455.86      6.15 o 
  -1   3   8     1785.63     1731.30     14.44 o 
   1   3   8       23.09       59.69      2.95 o 
   3   3   8     1151.97     1223.56     12.06 o 
   5   3   8      160.12      125.29      3.74 o 
   7   3   8     2552.41     2425.55     26.34 o 
   9   3   8     1025.50     1044.23     15.01 o 
  11   3   8      199.13      199.99      7.99 o 
  13   3   8       39.17       62.11      5.09 o 
  15   3   8        3.58        8.74      3.82 o 
  17   3   8      675.44      693.91     16.94 o 
  19   3   8     1209.22     1225.16     26.14 o 
  21   3   8      204.64      190.01     13.18 o 
  23   3   8      135.21      125.54     11.75 o 
  25   3   8       75.17       93.38     11.15 o 
  27   3   8       14.69       29.88      9.57 o 
  29   3   8       31.60       26.58      8.53 o 
  31   3   8       32.44       21.88      8.66 o 
  33   3   8       27.76       41.01     10.46 o 
  35   3   8        2.26       -6.26     14.40 o 
 -36   4   8       42.08       10.77      8.43 o 
 -34   4   8      152.15      183.90     12.14 o 
 -32   4   8       61.82       64.69      8.64 o 
 -30   4   8      144.15      175.59     11.46 o 
 -28   4   8       47.18       53.49      7.56 o 
 -26   4   8      533.68      563.91     17.27 o 
 -24   4   8        0.70        1.67      5.54 o 
 -22   4   8      666.34      592.93     14.77 o 
 -20   4   8       39.99       47.61      5.01 o 
 -18   4   8      843.57      943.65     15.41 o 
 -16   4   8      276.01      292.35      7.50 o 
 -14   4   8     1848.17     1724.41     19.31 o 
 -12   4   8      720.94      701.33      9.93 o 
 -10   4   8     1417.12     1292.53     15.00 o 
  -8   4   8      890.81      914.43     11.49 o 
  -6   4   8        5.79       10.72      2.01 o 
  -4   4   8      946.35      926.47      9.95 o 
  -2   4   8      220.06      278.31      4.97 o 
   0   4   8     1589.72     1500.07     16.46 o 
   2   4   8      578.33      595.67      9.17 o 
   4   4   8      885.16      754.57     10.86 o 
   6   4   8     1172.16     1208.40     16.03 o 
   8   4   8     1354.53     1345.38     19.60 o 
  10   4   8      642.02      615.46     12.83 o 
  12   4   8       36.17       40.73      4.71 o 
  14   4   8      566.72      499.81     13.12 o 
  16   4   8       46.14       39.87      5.36 o 
  18   4   8      137.18      201.99     13.08 o 
  20   4   8      747.89      760.20     23.49 o 
  22   4   8       35.23       18.46      7.16 o 
  24   4   8       15.11       16.48      6.78 o 
  26   4   8       93.88       55.97      9.99 o 
  28   4   8       29.21       30.43      9.89 o 
  30   4   8        1.91       19.48      9.42 o 
  32   4   8       72.81       79.53     13.13 o 
 -35   5   8        0.29       13.10      6.96 o 
 -33   5   8       15.17       13.02      6.91 o 
 -31   5   8        0.39        8.84      6.08 o 
 -29   5   8      112.03       94.33     10.16 o 
 -27   5   8        1.03        5.27      6.14 o 
 -25   5   8       15.27       22.30      6.80 o 
 -23   5   8       82.90      104.45      9.34 o 
 -21   5   8       53.29       65.45      8.69 o 
 -19   5   8        8.33        5.74      4.13 o 
 -17   5   8       90.51       50.66      5.50 o 
 -15   5   8      160.69      114.80      6.15 o 
 -13   5   8      490.91      456.71      9.65 o 
 -11   5   8        0.85        5.62      2.67 o 
  -9   5   8      227.89      249.81      6.97 o 
  -7   5   8        3.59       -0.30      2.60 o 
  -5   5   8     1990.99     1973.33     23.56 o 
  -3   5   8      628.31      658.39     12.23 o 
  -1   5   8      820.56      858.38     13.17 o 
   1   5   8        2.03        9.49      3.03 o 
   3   5   8      642.51      618.37     12.83 o 
   5   5   8        7.72        5.28      3.21 o 
   7   5   8       21.82       13.63      3.67 o 
   9   5   8        2.78        2.37      3.28 o 
  11   5   8       38.47       47.43      7.77 o 
  13   5   8       70.82       71.02      7.74 o 
  15   5   8        4.79        6.25      4.83 o 
  17   5   8      135.13      145.45     16.20 o 
  19   5   8        0.47       -1.42      6.93 o 
  21   5   8        4.93       -1.09      7.57 o 
  23   5   8      157.37      172.53     18.54 o 
  25   5   8      115.05      157.34     16.99 o 
  27   5   8       19.07        5.47      7.95 o 
  29   5   8       16.18       22.08      9.65 o 
  31   5   8        0.99       16.01      8.88 o 
 -32   6   8        4.45       14.46      7.08 o 
 -30   6   8      234.23      263.35     15.36 o 
 -28   6   8        6.09        0.19      6.85 o 
 -26   6   8      375.92      384.45     16.42 o 
 -24   6   8       23.84       23.90      6.93 o 
 -22   6   8      282.42      291.40     13.65 o 
 -20   6   8       12.83       -0.58      5.01 o 
 -18   6   8       75.70       66.03      6.82 o 
 -16   6   8      103.12      139.84     13.06 o 
 -14   6   8      856.41      879.14     25.33 o 
 -12   6   8      478.28      465.95     15.45 o 
 -10   6   8      792.82      738.38     16.15 o 
  -8   6   8        3.17        1.98      3.64 o 
  -6   6   8      715.49      594.82     16.14 o 
  -4   6   8       21.78       17.32      4.44 o 
  -2   6   8        2.97        5.50      3.56 o 
   0   6   8       16.14       17.97      4.69 o 
   2   6   8       16.50       15.54      4.43 o 
   4   6   8      617.67      594.08     13.28 o 
   6   6   8      387.94      371.47     13.18 o 
   8   6   8      315.54      324.36     16.85 o 
  10   6   8      110.69       60.78      7.57 o 
  12   6   8      117.77      136.03     10.95 o 
  14   6   8       42.41       44.51      7.26 o 
  16   6   8      113.49      109.34     11.19 o 
  18   6   8       46.17       68.16      9.89 o 
  20   6   8      279.77      362.71     20.92 o 
  22   6   8       10.23        3.14      7.53 o 
  24   6   8      614.79      556.89     25.34 o 
  26   6   8       98.97       87.51     14.95 o 
  28   6   8       95.17      100.75     14.48 o 
  30   6   8        0.04       10.05      9.75 o 
 -29   7   8       65.92       84.73     13.12 o 
 -27   7   8       41.58       59.47     18.96 o 
 -25   7   8        8.21       11.42      9.03 o 
 -23   7   8        0.59       -0.95     11.80 o 
 -21   7   8       19.78       35.79      9.81 o 
 -19   7   8       17.69       16.30     11.58 o 
 -17   7   8        3.06       11.81      8.13 o 
 -15   7   8      191.92      208.38     15.27 o 
 -13   7   8      525.70      482.97     20.03 o 
 -11   7   8       78.67       98.73     10.40 o 
  -9   7   8      115.23      164.30      9.38 o 
  -7   7   8       18.23       34.33      5.20 o 
  -5   7   8     1259.54     1233.02     21.33 o 
  -3   7   8       67.10       56.37      6.43 o 
  -1   7   8      558.74      578.31     15.02 o 
   1   7   8       44.69       53.91      6.43 o 
   3   7   8      806.59      803.40     23.48 o 
   5   7   8       34.29       55.01      7.87 o 
   7   7   8      107.51      111.71     10.63 o 
   9   7   8      104.59       92.01     10.43 o 
  11   7   8       50.66       74.00      9.79 o 
  13   7   8       16.26        9.63      7.95 o 
  15   7   8      104.16      111.24     11.74 o 
  17   7   8       13.91       15.07      7.35 o 
  19   7   8        3.34        9.84      7.61 o 
  21   7   8       59.26       36.75     10.35 o 
  23   7   8       38.13       29.68     10.63 o 
  25   7   8        7.62       14.30      9.23 o 
  27   7   8        8.29       19.55      9.71 o 
 -26   8   8       17.07       10.34     11.84 o 
 -24   8   8       10.77        9.62     11.08 o 
 -22   8   8        0.45        9.49     10.04 o 
 -20   8   8       23.42       14.69     10.96 o 
 -18   8   8       77.72       66.91     14.25 o 
 -16   8   8       65.93       55.48     21.03 o 
 -14   8   8       77.24       76.10     12.04 o 
 -12   8   8       38.63       91.51     14.41 o 
 -10   8   8       23.31       29.18      8.18 o 
  -8   8   8       45.01       35.32      7.03 o 
  -6   8   8       10.66       21.17      6.91 o 
  -4   8   8        5.01       17.33      6.60 o 
  -2   8   8       91.42       78.54      8.71 o 
   0   8   8      102.00      111.57     10.12 o 
   2   8   8       79.86      101.58     10.57 o 
   4   8   8      118.53      120.09     11.81 o 
   6   8   8      150.24      178.39     15.30 o 
   8   8   8      242.23      199.74     14.01 o 
  10   8   8      162.34      176.57     13.69 o 
  12   8   8        7.50       12.27      8.37 o 
  14   8   8      226.40      277.82     17.08 o 
  16   8   8        8.93        9.72      7.44 o 
  18   8   8       36.01       60.82     10.62 o 
  20   8   8        0.33       10.87      8.85 o 
  22   8   8      131.17      124.14     15.71 o 
 -21   9   8       22.88       21.64     12.04 o 
 -19   9   8        6.17       24.14     13.92 o 
 -17   9   8       86.05       64.69     17.86 o 
 -15   9   8       36.29       16.10     10.53 o 
 -13   9   8       50.82       43.51     12.76 o 
 -11   9   8       17.74       17.69      9.23 o 
  -9   9   8       31.18       38.44     10.21 o 
  -7   9   8       71.15       66.24     17.63 o 
  -5   9   8       21.47       16.04      7.84 o 
  -3   9   8        0.02        7.49      6.59 o 
  -1   9   8       32.67       16.28      6.99 o 
   1   9   8        0.01        3.11      7.01 o 
   3   9   8        0.01       15.38      7.42 o 
   5   9   8       10.11        6.33      8.50 o 
   7   9   8        0.45       -3.97     15.44 o 
   9   9   8       21.36       42.82     19.53 o 
  11   9   8        0.99       20.09     10.68 o 
  13   9   8        2.36       18.13      8.20 o 
  15   9   8       41.45       35.32      9.36 o 
  17   9   8      101.16      127.39     13.65 o 
  19   9   8       28.44       33.24     10.62 o 
 -14  10   8       15.98       24.01     12.81 o 
 -12  10   8      144.79      142.22     22.39 o 
 -10  10   8        2.34       10.76      9.98 o 
  -8  10   8       66.83       91.19     14.77 o 
  -6  10   8       68.40       80.73     15.57 o 
  -4  10   8      102.02       90.32     13.53 o 
  -2  10   8       15.48        2.29     10.29 o 
   0  10   8       74.92      111.40     19.16 o 
   2  10   8       14.67       22.23     10.45 o 
   4  10   8      123.84      134.72     18.41 o 
   6  10   8       49.19       80.82     16.26 o 
   8  10   8       55.68       51.20     12.52 o 
  10  10   8       28.52        7.97      9.50 o 
  12  10   8       71.77       82.73     17.58 o 
 -39   1   9       12.49       13.52      8.73 o 
 -37   1   9        2.13       13.01      8.35 o 
 -35   1   9       76.86       97.42     11.97 o 
 -33   1   9        4.02       -1.54      6.85 o 
 -31   1   9       39.97       25.64      7.32 o 
 -29   1   9       43.99       45.76      7.91 o 
 -27   1   9      360.64      331.71     14.36 o 
 -25   1   9       57.72       66.14      8.84 o 
 -23   1   9       21.52       30.44      4.45 o 
 -21   1   9      112.64      128.23      5.79 o 
 -19   1   9      171.41      192.96      6.50 o 
 -17   1   9      246.16      199.30      6.35 o 
 -15   1   9      964.14      908.44     12.52 o 
 -13   1   9      318.63      277.67      5.25 o 
 -11   1   9      393.71      367.70      4.87 o 
  -9   1   9      942.08     1056.23     10.48 o 
  -7   1   9       13.93       25.25      1.97 o 
  -5   1   9     1477.09     1509.43     12.09 o 
  -3   1   9     2511.87     2416.87     17.09 o 
  -1   1   9     1728.17     1424.18     12.09 o 
   1   1   9      379.70      386.93      5.46 o 
   3   1   9      793.00      865.88      8.63 o 
   5   1   9     1592.46     1393.93     14.08 o 
   7   1   9      465.71      468.03      7.10 o 
   9   1   9      216.80      259.12      5.03 o 
  11   1   9      157.14      134.40      4.11 o 
  13   1   9        3.13        6.30      2.77 o 
  15   1   9      505.78      498.48     15.45 o 
  17   1   9      265.06      259.42      9.27 o 
  19   1   9     3441.52     3370.58     47.18 o 
  21   1   9      153.96      179.63     10.61 o 
  23   1   9      540.71      610.13     22.53 o 
  25   1   9       72.17       59.27     10.28 o 
  27   1   9      215.47      261.42     14.21 o 
  29   1   9        5.88       18.56      7.67 o 
  31   1   9      155.39      139.09     15.19 o 
  33   1   9        1.19        5.51      7.07 o 
  35   1   9      105.45      140.26     15.08 o 
 -38   2   9        0.33        9.58      8.67 o 
 -36   2   9       49.09       71.70     11.21 o 
 -34   2   9       80.23       94.36     10.82 o 
 -32   2   9       90.52       54.64      8.71 o 
 -30   2   9       54.72       52.50      8.40 o 
 -28   2   9       58.53       87.08      9.15 o 
 -26   2   9        0.19        4.91      4.85 o 
 -24   2   9        1.43        1.33      4.69 o 
 -22   2   9     1393.85     1449.12     18.21 o 
 -20   2   9       51.49       42.71      4.38 o 
 -18   2   9      239.67      275.97      7.59 o 
 -16   2   9      200.57      157.98      5.85 o 
 -14   2   9       55.40       51.38      3.82 o 
 -12   2   9       73.55       49.24      3.00 o 
 -10   2   9       47.31       36.41      2.19 o 
  -8   2   9      350.33      309.21      5.40 o 
  -6   2   9      362.82      333.97      5.61 o 
  -4   2   9     2802.11     3034.21     21.87 o 
  -2   2   9      891.76      925.42      9.10 o 
   0   2   9     3074.79     2861.55     20.60 o 
   2   2   9       15.05       11.30      1.40 o 
   4   2   9      117.24      134.65      4.08 o 
   6   2   9      458.38      473.68      8.06 o 
   8   2   9      263.09      193.65      4.70 o 
  10   2   9      353.56      340.31      9.47 o 
  12   2   9        1.46       -1.09      2.96 o 
  14   2   9      187.75      162.96      7.88 o 
  16   2   9        0.37       -2.12      3.15 o 
  18   2   9      653.59      687.36     15.49 o 
  20   2   9        3.98       10.00      4.89 o 
  22   2   9      132.99      106.15     10.81 o 
  24   2   9        7.92       15.79      6.83 o 
  26   2   9       40.39       36.96      8.67 o 
  28   2   9        0.01        4.73      7.21 o 
  30   2   9       32.23       36.61      9.52 o 
  32   2   9       35.13       60.32     12.04 o 
  34   2   9       53.56       43.71     10.78 o 
 -37   3   9       32.59       26.93      8.67 o 
 -35   3   9       20.02       23.96      7.36 o 
 -33   3   9      242.44      269.65     15.15 o 
 -31   3   9        0.78       10.34      6.50 o 
 -29   3   9       59.44       48.61      7.42 o 
 -27   3   9       43.47       77.62      7.98 o 
 -25   3   9      161.31      250.17     11.59 o 
 -23   3   9      221.07      220.75     10.62 o 
 -21   3   9     1058.33     1048.84     16.18 o 
 -19   3   9       81.07       80.59      4.86 o 
 -17   3   9      810.86      728.49     11.55 o 
 -15   3   9        0.63        4.55      2.66 o 
 -13   3   9      782.34      829.97     11.35 o 
 -11   3   9       69.41       72.41      3.98 o 
  -9   3   9      698.75      786.57      9.33 o 
  -7   3   9       78.81       94.97      3.73 o 
  -5   3   9      106.79       90.50      3.13 o 
  -3   3   9      987.00      983.03     11.20 o 
  -1   3   9      886.53      836.05      9.06 o 
   1   3   9       44.93       53.26      3.19 o 
   3   3   9      300.72      334.23      6.33 o 
   5   3   9       92.39      110.89      4.80 o 
   7   3   9      669.02      663.69     12.14 o 
   9   3   9        8.32        6.42      2.72 o 
  11   3   9      444.22      472.36     12.13 o 
  13   3   9      180.44      149.98      7.78 o 
  15   3   9      108.60       60.13      5.78 o 
  17   3   9       27.51       15.83      5.33 o 
  19   3   9      128.56      163.74     12.52 o 
  21   3   9       78.72      102.23     13.10 o 
  23   3   9       35.67       43.59      8.75 o 
  25   3   9       71.45      100.63     11.51 o 
  27   3   9        2.18        4.77      7.70 o 
  29   3   9       95.21      109.48     12.50 o 
  31   3   9        0.40        0.32      7.49 o 
  33   3   9       36.14       21.29      9.45 o 
 -36   4   9       11.13       -3.41      6.70 o 
 -34   4   9       27.81       20.86      7.85 o 
 -32   4   9       23.40       47.15     10.51 o 
 -30   4   9       76.09       66.25      8.52 o 
 -28   4   9      197.68      257.61     15.38 o 
 -26   4   9      192.29      216.76     11.66 o 
 -24   4   9      148.60      193.73     11.39 o 
 -22   4   9        8.32       -2.48      4.75 o 
 -20   4   9      288.21      259.29      9.49 o 
 -18   4   9       23.60       19.49      3.99 o 
 -16   4   9     1365.07     1374.35     17.91 o 
 -14   4   9       10.00       26.84      3.51 o 
 -12   4   9     3667.47     3660.95     30.97 o 
 -10   4   9     1011.56      988.68     13.62 o 
  -8   4   9      786.59      850.51     12.22 o 
  -6   4   9      841.74      960.86     13.10 o 
  -4   4   9      311.79      315.44      6.72 o 
  -2   4   9      345.88      256.50      6.78 o 
   0   4   9      632.53      558.55     10.22 o 
   2   4   9      406.24      404.19      8.77 o 
   4   4   9      132.65      161.13      6.69 o 
   6   4   9       40.41       58.21      4.97 o 
   8   4   9      487.77      447.03     11.06 o 
  10   4   9      286.08      278.64      9.33 o 
  12   4   9       46.29       44.09      4.99 o 
  14   4   9       73.32       67.94      7.06 o 
  16   4   9      106.50      121.06     16.14 o 
  18   4   9       30.84       12.17      6.89 o 
  20   4   9      133.95      134.40     12.30 o 
  22   4   9      259.18      240.11     15.63 o 
  24   4   9       35.46       39.49      9.21 o 
  26   4   9        0.93        0.56      6.76 o 
  28   4   9        6.15       10.39      7.74 o 
  30   4   9       69.31       72.48     11.65 o 
  32   4   9        0.24        7.15      8.46 o 
 -33   5   9      227.12      219.60     13.59 o 
 -31   5   9       30.74       41.49      7.95 o 
 -29   5   9      366.42      394.12     15.85 o 
 -27   5   9       10.73       32.43      7.53 o 
 -25   5   9      392.07      425.18     16.28 o 
 -23   5   9        7.50        3.58      5.71 o 
 -21   5   9      402.33      413.90     14.02 o 
 -19   5   9       14.08       11.53      4.22 o 
 -17   5   9        0.18        6.86      4.15 o 
 -15   5   9      499.56      463.45     11.24 o 
 -13   5   9      247.63      223.72      8.21 o 
 -11   5   9      112.33       77.90      5.92 o 
  -9   5   9        5.21        4.22      3.42 o 
  -7   5   9        0.03       -1.15      3.31 o 
  -5   5   9      137.31      129.93      7.15 o 
  -3   5   9      131.16      121.67      6.49 o 
  -1   5   9        0.79       -0.64      3.06 o 
   1   5   9      784.13      732.04     14.93 o 
   3   5   9      187.88      132.47      6.90 o 
   5   5   9      176.44      182.90      9.29 o 
   7   5   9      425.52      467.77     16.12 o 
   9   5   9      720.04      631.74     15.70 o 
  11   5   9      428.40      443.70     15.06 o 
  13   5   9       27.86       14.03      5.49 o 
  15   5   9      236.37      210.23     15.53 o 
  17   5   9      431.54      382.34     39.78 o 
  19   5   9        2.22        5.61      7.47 o 
  21   5   9      271.73      247.08     18.19 o 
  23   5   9       17.10       27.48      9.32 o 
  25   5   9       95.37      123.85     16.21 o 
  27   5   9        0.03       12.44      9.09 o 
  29   5   9       36.82       23.06     12.36 o 
 -32   6   9       25.66       43.24      8.17 o 
 -30   6   9        1.37        9.15      7.13 o 
 -28   6   9       31.82       31.91      8.21 o 
 -26   6   9       18.35       17.61      9.17 o 
 -24   6   9       18.03        2.44      6.10 o 
 -22   6   9        6.32        7.21      5.84 o 
 -20   6   9        0.46        3.63      6.31 o 
 -18   6   9        1.99       -0.83      8.14 o 
 -16   6   9      110.82       88.57     11.02 o 
 -14   6   9      163.41      127.71     12.27 o 
 -12   6   9      291.68      263.73     13.63 o 
 -10   6   9      309.04      260.69     10.60 o 
  -8   6   9       66.00       76.86      6.87 o 
  -6   6   9        0.13        4.62      3.81 o 
  -4   6   9      123.06      134.16      7.57 o 
  -2   6   9       55.05       31.58      5.06 o 
   0   6   9      116.52      175.34      8.85 o 
   2   6   9       61.91       47.37      5.26 o 
   4   6   9      104.42       95.37      8.27 o 
   6   6   9        9.18        1.38      4.44 o 
   8   6   9      360.04      371.51     16.19 o 
  10   6   9       16.48       17.85      6.61 o 
  12   6   9       12.09       13.33      5.62 o 
  14   6   9       38.41       44.31      9.69 o 
  16   6   9       13.11       14.59      7.95 o 
  18   6   9       53.25       45.52     10.59 o 
  20   6   9       94.60       76.64     16.29 o 
  22   6   9       39.69       32.85     10.09 o 
  24   6   9       45.30       49.02     11.32 o 
  26   6   9       35.88       74.83     17.24 o 
  28   6   9       42.35       43.90     11.35 o 
 -29   7   9       75.32       81.25     15.73 o 
 -27   7   9        7.51       -6.93      9.59 o 
 -25   7   9       69.70       60.17     11.29 o 
 -23   7   9       15.02        2.19     13.86 o 
 -21   7   9       70.09       98.42     12.90 o 
 -19   7   9      143.17      162.01     14.62 o 
 -17   7   9       77.13       79.70     11.65 o 
 -15   7   9        2.55        1.93      7.73 o 
 -13   7   9      325.27      322.82     22.58 o 
 -11   7   9       94.03       54.38     12.14 o 
  -9   7   9       43.23       20.11      5.46 o 
  -7   7   9       10.90       15.16      4.76 o 
  -5   7   9      273.24      320.13     12.07 o 
  -3   7   9      151.15      161.42     12.62 o 
  -1   7   9      341.82      361.07     13.92 o 
   1   7   9      109.75      100.74     11.00 o 
   3   7   9      396.43      353.81     14.18 o 
   5   7   9        0.57        5.17      6.01 o 
   7   7   9        1.45        7.48      5.94 o 
   9   7   9        1.83        7.15      6.38 o 
  11   7   9       29.91       30.61      8.10 o 
  13   7   9        0.45        7.08      6.76 o 
  15   7   9      178.53      155.83     13.67 o 
  17   7   9      150.58      210.58     19.72 o 
  19   7   9        8.96       10.09      8.63 o 
  21   7   9      101.16       83.20     13.52 o 
  23   7   9       56.11       77.77     13.30 o 
  25   7   9       28.38       36.07     17.36 o 
 -26   8   9        0.13       11.91     11.42 o 
 -24   8   9       39.35       49.99     14.64 o 
 -22   8   9        0.91       15.43     11.69 o 
 -20   8   9       23.61        1.60     10.39 o 
 -18   8   9        2.66        1.90      8.53 o 
 -16   8   9      171.18      178.95     16.15 o 
 -14   8   9        8.54       16.26      8.42 o 
 -12   8   9      308.83      320.44     23.22 o 
 -10   8   9       15.75       20.94      8.79 o 
  -8   8   9      244.90      247.58     15.19 o 
  -6   8   9       72.56       73.97      9.09 o 
  -4   8   9       69.65       76.32      9.30 o 
  -2   8   9        0.98        1.75      5.90 o 
   0   8   9       34.65       35.08      7.34 o 
   2   8   9       26.88       30.55      7.31 o 
   4   8   9       84.17      114.71     13.86 o 
   6   8   9      242.13      215.09     16.89 o 
   8   8   9        0.72        9.25      8.15 o 
  10   8   9      117.90      127.85     12.63 o 
  12   8   9       19.25       10.82      7.31 o 
  14   8   9        0.33       11.88      7.58 o 
  16   8   9       25.15       38.61      9.42 o 
  18   8   9      113.91      132.04     22.07 o 
  20   8   9        5.90       15.05      9.45 o 
  22   8   9       89.62       57.33     12.22 o 
 -21   9   9        1.19       -4.09     13.98 o 
 -19   9   9       80.62       63.48     15.79 o 
 -17   9   9       31.21       39.57     13.09 o 
 -15   9   9       62.81       99.49     16.77 o 
 -13   9   9        0.00       16.96     13.21 o 
 -11   9   9       54.60       48.25     12.95 o 
  -9   9   9        0.70       -3.42      8.19 o 
  -7   9   9      103.09       91.24     11.65 o 
  -5   9   9        2.83        6.33      7.58 o 
  -3   9   9       61.79       40.04      8.15 o 
  -1   9   9      105.92      131.84     12.39 o 
   1   9   9       94.88       93.69     11.71 o 
   3   9   9       66.31       80.63     16.40 o 
   5   9   9      106.09      112.81     14.46 o 
   7   9   9      194.21      236.02     18.89 o 
   9   9   9      147.90      131.86     15.66 o 
  11   9   9      104.10      118.79     15.19 o 
  13   9   9       82.65       92.60     11.72 o 
  15   9   9       77.60      104.83     12.91 o 
  17   9   9       75.65       48.04     16.58 o 
 -12  10   9        2.26        0.51     10.63 o 
 -10  10   9        6.82        5.36      9.63 o 
  -8  10   9       65.02       92.28     19.74 o 
  -6  10   9        6.73        7.10      9.19 o 
  -4  10   9       33.83       27.60     12.47 o 
  -2  10   9       16.75       25.84     24.70 o 
   0  10   9        9.19       26.61     11.93 o 
   2  10   9       48.33       30.27     12.48 o 
   4  10   9       24.40       32.80     12.83 o 
   6  10   9       58.52       35.83     11.16 o 
   8  10   9       10.11       21.32     10.83 o 
 -38   0  10      218.61      198.09     30.76 o 
 -36   0  10       29.01       19.60     14.86 o 
 -34   0  10      139.62      125.40     20.97 o 
 -32   0  10      114.96      149.01     21.45 o 
 -30   0  10       77.17       59.68     15.49 o 
 -28   0  10        2.37        8.00      7.97 o 
 -26   0  10      523.50      651.90     25.87 o 
 -24   0  10       23.34       10.06      8.36 o 
 -22   0  10       18.28       -0.50      4.28 o 
 -20   0  10      457.22      411.91     15.05 o 
 -18   0  10       55.23       54.51      6.40 o 
 -16   0  10      612.75      693.35     14.80 o 
 -14   0  10      829.78      804.89     15.66 o 
 -12   0  10      714.53      637.78     12.17 o 
 -10   0  10     1607.24     1660.52     21.17 o 
  -8   0  10     1584.69     1480.33     19.26 o 
  -6   0  10     2781.30     3120.47     39.85 o 
  -4   0  10     4876.29     5062.17     53.53 o 
  -2   0  10      375.76      296.93      7.39 o 
   0   0  10        0.69        8.33      2.43 o 
   2   0  10      183.05      199.20      5.62 o 
   4   0  10     1003.55      888.68     13.81 o 
   6   0  10     1334.81     1540.77     23.17 o 
   8   0  10     5719.30     5529.84     80.33 o 
  10   0  10      164.77      141.42      7.58 o 
  12   0  10     5696.12     5367.88     69.68 o 
  14   0  10     1950.07     1912.01     33.31 o 
  16   0  10     2455.19     2832.00     49.74 o 
  18   0  10     2567.75     2330.86     52.09 o 
  20   0  10     2504.17     2398.43     67.14 o 
  22   0  10     1268.03     1361.24     39.05 o 
  24   0  10       33.68       46.91     10.23 o 
  26   0  10       33.24       50.83     38.64 o 
  28   0  10      793.21      879.71     46.79 o 
  30   0  10        6.31       16.76      9.74 o 
  32   0  10      142.88      136.96     24.42 o 
  34   0  10        1.43        8.04      9.38 o 
 -37   1  10       25.58       33.05     10.48 o 
 -35   1  10       13.71        7.58      8.88 o 
 -33   1  10       83.78       96.11     13.42 o 
 -31   1  10        1.11       14.31      7.40 o 
 -29   1  10        0.01       12.56      6.84 o 
 -27   1  10        0.85       19.97      7.01 o 
 -25   1  10        5.68        9.46      5.44 o 
 -23   1  10       60.72       29.58      6.15 o 
 -21   1  10      171.34      184.84      7.56 o 
 -19   1  10        4.90        4.94      2.74 o 
 -17   1  10       23.06       20.02      3.13 o 
 -15   1  10      993.81     1047.91     14.02 o 
 -13   1  10        2.15        4.53      2.29 o 
 -11   1  10      449.45      456.74      7.26 o 
  -9   1  10      425.65      395.16      6.04 o 
  -7   1  10      591.21      629.48      7.98 o 
  -5   1  10     1286.27     1248.73     11.51 o 
  -3   1  10       95.45      123.39      3.56 o 
  -1   1  10      541.50      516.03      6.96 o 
   1   1  10      475.58      432.28      7.07 o 
   3   1  10        1.25        5.23      1.65 o 
   5   1  10     1245.51     1128.03     12.37 o 
   7   1  10        1.57        4.75      2.08 o 
   9   1  10      184.83      209.79      6.81 o 
  11   1  10      595.78      613.69     15.17 o 
  13   1  10      149.19      122.76      6.49 o 
  15   1  10      477.72      489.27     11.60 o 
  17   1  10       23.71       28.87      5.46 o 
  19   1  10      152.67      216.13     11.33 o 
  21   1  10       26.13       19.85      7.01 o 
  23   1  10        4.31        9.81      6.84 o 
  25   1  10      162.44      172.86     16.08 o 
  27   1  10        8.62       18.11      6.57 o 
  29   1  10       99.86       98.45     13.28 o 
  31   1  10       13.11        6.09      8.07 o 
  33   1  10       11.08       24.49      8.85 o 
 -36   2  10       19.63       27.59      9.36 o 
 -34   2  10       55.28       43.42      8.26 o 
 -32   2  10      299.81      311.56     15.93 o 
 -30   2  10        5.84       28.09      7.42 o 
 -28   2  10       71.61       69.58     14.23 o 
 -26   2  10      103.13      108.58     10.74 o 
 -24   2  10      558.15      444.93     14.84 o 
 -22   2  10       33.65       38.70      5.12 o 
 -20   2  10      735.35      696.21     12.55 o 
 -18   2  10        0.18       11.23      3.04 o 
 -16   2  10      304.50      331.43      8.06 o 
 -14   2  10      171.81      149.25      5.97 o 
 -12   2  10      152.56      142.97      4.95 o 
 -10   2  10        1.26        1.79      1.90 o 
  -8   2  10      134.82       99.18      3.63 o 
  -6   2  10        8.52        3.37      1.56 o 
  -4   2  10      505.82      525.90      6.88 o 
  -2   2  10      318.35      249.34      4.62 o 
   0   2  10      137.71      158.19      4.49 o 
   2   2  10      527.88      580.65      7.14 o 
   4   2  10      234.82      244.21      5.07 o 
   6   2  10      424.13      442.69     10.31 o 
   8   2  10      380.07      338.22     11.33 o 
  10   2  10      166.74      171.72      7.75 o 
  12   2  10        2.06       -2.18      3.07 o 
  14   2  10      267.52      268.34     10.80 o 
  16   2  10       88.90       95.15      8.14 o 
  18   2  10      276.97      257.64     11.49 o 
  20   2  10       45.99       38.68      7.04 o 
  22   2  10      235.11      236.89     14.90 o 
  24   2  10      506.46      533.75     20.63 o 
  26   2  10        8.76       17.40      7.73 o 
  28   2  10        0.80       -0.86      6.65 o 
  30   2  10       31.92       36.84     10.49 o 
  32   2  10       65.00       85.39     13.15 o 
 -37   3  10        7.95        9.06      8.50 o 
 -35   3  10       75.46       85.60     10.92 o 
 -33   3  10       80.51       62.68      9.73 o 
 -31   3  10      158.19      134.75     11.55 o 
 -29   3  10      127.81      167.05     12.13 o 
 -27   3  10      663.99      642.93     17.62 o 
 -25   3  10       68.62       26.36      6.26 o 
 -23   3  10      301.12      255.99     11.63 o 
 -21   3  10       47.30       27.42      5.55 o 
 -19   3  10      308.57      317.49      8.93 o 
 -17   3  10       74.17       89.63      5.57 o 
 -15   3  10     2233.98     2343.22     25.25 o 
 -13   3  10      209.28      215.75      6.42 o 
 -11   3  10     3260.16     3133.15     28.47 o 
  -9   3  10       51.06       51.49      3.46 o 
  -7   3  10      168.08      130.62      4.56 o 
  -5   3  10      867.66      873.12     10.97 o 
  -3   3  10      779.46      773.25      9.90 o 
  -1   3  10      277.42      302.33      6.83 o 
   1   3  10      122.69       93.39      4.67 o 
   3   3  10      188.98      180.04      6.23 o 
   5   3  10       66.18       59.96      6.00 o 
   7   3  10      786.50      858.04     15.15 o 
   9   3  10       25.85       27.14      4.45 o 
  11   3  10       11.07       15.68      4.19 o 
  13   3  10      110.49      131.93      7.82 o 
  15   3  10        7.52       -1.15      3.49 o 
  17   3  10       29.39       24.53      6.05 o 
  19   3  10      164.23      166.46     12.97 o 
  21   3  10        1.06       15.33      6.91 o 
  23   3  10     1298.52     1249.36     32.07 o 
  25   3  10        6.85       14.76      7.85 o 
  27   3  10        2.12       12.57      7.49 o 
  29   3  10        0.01       11.13      7.75 o 
  31   3  10       59.05       51.72     10.66 o 
 -34   4  10       22.66       31.77      8.45 o 
 -32   4  10      187.44      227.14     14.68 o 
 -30   4  10       19.14       29.00      7.20 o 
 -28   4  10      144.93      129.41     10.36 o 
 -26   4  10        0.53        7.77      5.80 o 
 -24   4  10      212.24      185.18     10.70 o 
 -22   4  10      214.39      163.26     10.03 o 
 -20   4  10        0.65        3.25      4.09 o 
 -18   4  10       20.34       21.81      4.41 o 
 -16   4  10        8.77        8.72      3.32 o 
 -14   4  10       34.58       47.23      4.64 o 
 -12   4  10       31.55       18.80      3.24 o 
 -10   4  10      151.54      160.36      6.26 o 
  -8   4  10        6.21       13.74      3.69 o 
  -6   4  10        0.08       -1.21      3.47 o 
  -4   4  10       62.16       41.86      5.37 o 
  -2   4  10      597.76      644.93     14.22 o 
   0   4  10      926.00      927.38     14.88 o 
   2   4  10       30.09       15.57      3.69 o 
   4   4  10      308.68      320.57     11.01 o 
   6   4  10      689.48      568.55     13.35 o 
   8   4  10      278.53      250.39      9.03 o 
  10   4  10      466.16      447.09     12.66 o 
  12   4  10      154.23      144.15      8.30 o 
  14   4  10       15.54       37.11      6.57 o 
  16   4  10       15.30       15.54      6.50 o 
  18   4  10      247.58      263.50     18.21 o 
  20   4  10       28.21       19.70      7.62 o 
  22   4  10      117.63       97.79     14.19 o 
  24   4  10      122.93      160.23     16.02 o 
  26   4  10        4.01        8.51      7.72 o 
  28   4  10       37.66       49.32     10.45 o 
  30   4  10       20.25       37.49     10.68 o 
 -33   5  10       31.53       19.58      7.84 o 
 -31   5  10        0.27        4.87      7.58 o 
 -29   5  10       11.12       33.01      7.52 o 
 -27   5  10        1.59        7.71      6.18 o 
 -25   5  10        1.46        7.31      5.89 o 
 -23   5  10       31.91       31.46      7.20 o 
 -21   5  10       12.48       23.68      6.67 o 
 -19   5  10        3.66        5.99      4.91 o 
 -17   5  10       40.48       22.20      6.70 o 
 -15   5  10       26.51       54.04      6.99 o 
 -13   5  10      167.04      144.66     10.99 o 
 -11   5  10      192.35      200.29      9.16 o 
  -9   5  10        0.78        6.85      4.19 o 
  -7   5  10        9.77        3.97      4.02 o 
  -5   5  10      340.61      300.27     10.16 o 
  -3   5  10      108.62       73.20      5.92 o 
  -1   5  10       72.61       63.83      6.09 o 
   1   5  10       55.94       41.65      5.64 o 
   3   5  10       79.32       68.16      6.67 o 
   5   5  10        6.82       10.65      4.46 o 
   7   5  10       35.55       28.49      5.70 o 
   9   5  10       12.48       11.15      4.70 o 
  11   5  10        0.59       -1.23      4.92 o 
  13   5  10       33.08       30.48      7.32 o 
  15   5  10        4.71       15.01      7.86 o 
  17   5  10       17.05       20.43      8.49 o 
  19   5  10       14.00        5.57      7.43 o 
  21   5  10      248.05      288.95     20.05 o 
  23   5  10       32.71       27.49      9.93 o 
  25   5  10       37.18       49.47     11.78 o 
  27   5  10       13.58        6.72      9.04 o 
  29   5  10       38.60       36.21     11.06 o 
 -30   6  10       12.34       25.34      9.90 o 
 -28   6  10      101.87      143.80     12.27 o 
 -26   6  10        1.80       -2.75      6.26 o 
 -24   6  10       41.44       66.08      9.22 o 
 -22   6  10      167.79      124.79     18.27 o 
 -20   6  10       30.81       40.98      9.75 o 
 -18   6  10       14.06       17.99     11.82 o 
 -16   6  10       72.55       62.66     10.76 o 
 -14   6  10       58.95       48.12      9.23 o 
 -12   6  10      885.82      891.43     21.54 o 
 -10   6  10      209.36      185.73      9.60 o 
  -8   6  10      296.08      348.68     12.30 o 
  -6   6  10      186.08      236.84     10.44 o 
  -4   6  10      642.05      570.98     15.97 o 
  -2   6  10      191.23      198.53      9.54 o 
   0   6  10      225.76      281.28     11.01 o 
   2   6  10      586.09      596.81     16.41 o 
   4   6  10      167.17      151.04     10.39 o 
   6   6  10       38.96       27.86      6.10 o 
   8   6  10       40.93       38.64      7.30 o 
  10   6  10       75.15       67.67     12.36 o 
  12   6  10        9.00        7.64      7.50 o 
  14   6  10        3.52        9.91      9.74 o 
  16   6  10        6.67        0.99      7.91 o 
  18   6  10       12.84        7.70      8.44 o 
  20   6  10       60.84       28.77      9.53 o 
  22   6  10        6.33        1.81      8.24 o 
  24   6  10        0.13       22.72      9.64 o 
  26   6  10       21.97       28.58     10.46 o 
 -27   7  10       28.25       13.63      9.50 o 
 -25   7  10        0.26      -14.35     14.35 o 
 -23   7  10       22.91       35.38     14.69 o 
 -21   7  10        2.62        8.65      8.98 o 
 -19   7  10       32.28       37.78     10.35 o 
 -17   7  10       12.72       30.24      9.58 o 
 -15   7  10      368.82      417.40     20.56 o 
 -13   7  10        0.10        3.97      7.65 o 
 -11   7  10       20.73       42.75      9.82 o 
  -9   7  10        5.40        6.19      7.27 o 
  -7   7  10      172.79      215.35     11.55 o 
  -5   7  10      124.09      124.13      8.80 o 
  -3   7  10        8.64        4.71      5.59 o 
  -1   7  10      387.69      353.49     14.77 o 
   1   7  10      270.10      289.34     15.10 o 
   3   7  10      317.30      423.81     17.64 o 
   5   7  10       11.83       11.58      7.95 o 
   7   7  10      395.47      379.43     20.26 o 
   9   7  10       61.98       86.11     10.34 o 
  11   7  10      100.26      111.66     12.15 o 
  13   7  10       13.21        8.63      8.13 o 
  15   7  10       95.36       70.75     12.19 o 
  17   7  10       16.92       26.95      9.91 o 
  19   7  10       80.71      131.79     16.10 o 
  21   7  10        2.63        7.01     12.17 o 
  23   7  10       25.00       39.51     11.01 o 
 -24   8  10       19.74       13.62     12.55 o 
 -22   8  10       29.14       43.40     15.65 o 
 -20   8  10        3.93        1.91     11.03 o 
 -18   8  10       20.59       23.23      9.99 o 
 -16   8  10        1.17       -0.60      8.66 o 
 -14   8  10      107.30       75.25     12.44 o 
 -12   8  10        0.72       14.94      8.56 o 
 -10   8  10       10.00       18.90      8.84 o 
  -8   8  10       17.99        6.80     10.78 o 
  -6   8  10      256.81      305.69     15.04 o 
  -4   8  10       73.64       88.98      9.98 o 
  -2   8  10       63.05       87.87      9.95 o 
   0   8  10      180.38      150.38     12.71 o 
   2   8  10      241.95      187.56     24.45 o 
   4   8  10        8.31        3.06      7.57 o 
   6   8  10      123.48      119.22     14.19 o 
   8   8  10       46.99       40.06     10.74 o 
  10   8  10        0.27        1.45      8.46 o 
  12   8  10       31.21       31.65      8.68 o 
  14   8  10       15.23        5.99      8.62 o 
  16   8  10       21.20       33.85     10.45 o 
  18   8  10       20.96       21.35     10.81 o 
  20   8  10       74.90       62.26     22.28 o 
 -19   9  10       58.90       74.24     19.29 o 
 -17   9  10        0.35        1.52     10.92 o 
 -15   9  10       71.96       49.85     23.06 o 
 -13   9  10       10.33       16.57     11.74 o 
 -11   9  10       27.86       20.80     11.96 o 
  -9   9  10       10.86       -6.28      7.73 o 
  -7   9  10       18.16       14.80      8.64 o 
  -5   9  10       35.27       49.39     10.52 o 
  -3   9  10        0.77       11.64      7.21 o 
  -1   9  10      116.56      111.80     19.61 o 
   1   9  10        2.42       -1.49      8.12 o 
   3   9  10       85.36       66.55     11.94 o 
   5   9  10        1.40        9.67      9.40 o 
   7   9  10       52.56       61.22     12.21 o 
   9   9  10        2.00       14.19      9.90 o 
  11   9  10        4.51        8.90      9.51 o 
  13   9  10       16.79       21.09     10.26 o 
  15   9  10        5.68       14.52     14.06 o 
  -8  10  10        0.07        5.61     10.63 o 
  -6  10  10        3.29       10.49      9.61 o 
  -4  10  10       25.61        1.60     13.03 o 
  -2  10  10       59.81       43.14     16.78 o 
   0  10  10       50.33       45.81     12.70 o 
   2  10  10       33.93       56.54     13.16 o 
   4  10  10      115.50       91.88     21.45 o 
 -37   1  11       81.88      142.23     16.40 o 
 -35   1  11        0.05        6.28      8.94 o 
 -33   1  11       66.30       76.91     12.58 o 
 -31   1  11       35.66       19.66      7.96 o 
 -29   1  11       38.51       52.62      9.17 o 
 -27   1  11      323.95      288.97     15.51 o 
 -25   1  11       41.46       21.68      6.71 o 
 -23   1  11      236.67      303.90     13.22 o 
 -21   1  11       12.88        9.23      3.58 o 
 -19   1  11      443.04      439.29     10.14 o 
 -17   1  11      637.44      681.80     11.66 o 
 -15   1  11      337.92      352.34      8.19 o 
 -13   1  11     1283.86     1230.86     15.53 o 
 -11   1  11       37.56       41.33      3.58 o 
  -9   1  11      564.30      504.07      7.32 o 
  -7   1  11      248.16      267.00      5.62 o 
  -5   1  11      795.89      741.99      9.10 o 
  -3   1  11     1765.99     1692.66     15.12 o 
  -1   1  11     2033.82     2173.96     19.57 o 
   1   1  11     1498.14     1629.23     15.57 o 
   3   1  11     1429.88     1390.21     16.13 o 
   5   1  11     3290.16     3357.70     33.26 o 
   7   1  11      763.03      666.34     13.99 o 
   9   1  11      821.15      915.14     16.97 o 
  11   1  11       64.60       68.40      6.37 o 
  13   1  11      451.79      413.75     13.03 o 
  15   1  11        0.21        5.52      4.21 o 
  17   1  11     1034.31     1046.85     23.20 o 
  19   1  11        1.93        3.78      4.81 o 
  21   1  11      884.36      861.64     24.31 o 
  23   1  11        0.33        0.63      5.66 o 
  25   1  11      127.04      169.66     16.73 o 
  27   1  11        2.25        9.44      8.48 o 
  29   1  11      177.68      189.91     17.88 o 
  31   1  11        1.36        5.84      7.65 o 
 -36   2  11        1.11        4.29     10.22 o 
 -34   2  11      201.88      256.26     16.99 o 
 -32   2  11      101.44      110.02     12.38 o 
 -30   2  11      556.97      388.42     18.59 o 
 -28   2  11       61.33       43.28      8.64 o 
 -26   2  11      331.99      399.80     17.41 o 
 -24   2  11       34.14       40.32      9.81 o 
 -22   2  11      189.67      257.25     11.16 o 
 -20   2  11       36.44       48.19      4.63 o 
 -18   2  11      630.99      642.05     12.05 o 
 -16   2  11      748.67      642.53     11.39 o 
 -14   2  11      733.46      741.29     12.39 o 
 -12   2  11      422.76      375.55      7.68 o 
 -10   2  11     1361.33     1290.78     14.76 o 
  -8   2  11       43.35       39.69      3.06 o 
  -6   2  11       71.16       90.97      3.99 o 
  -4   2  11      809.51      751.41     10.45 o 
  -2   2  11     1235.01     1224.80     13.45 o 
   0   2  11       82.18       94.71      4.56 o 
   2   2  11      137.04      152.05      5.77 o 
   4   2  11       41.81       36.92      4.61 o 
   6   2  11      145.46       86.63      6.09 o 
   8   2  11       33.50       32.20      4.55 o 
  10   2  11       14.08        5.37      3.53 o 
  12   2  11       61.82       68.56      6.43 o 
  14   2  11       63.29       57.83      6.89 o 
  16   2  11      510.86      535.00     18.36 o 
  18   2  11        1.65        0.19      3.84 o 
  20   2  11      763.07      774.96     24.07 o 
  22   2  11       15.39        6.64      6.68 o 
  24   2  11        7.53        4.90      6.69 o 
  26   2  11       21.38       34.95      9.31 o 
  28   2  11       12.08       21.32      8.44 o 
  30   2  11       81.99      120.25     15.05 o 
  32   2  11       40.54       23.85     10.05 o 
 -35   3  11       81.14       46.69     10.02 o 
 -33   3  11       19.19       18.35      8.23 o 
 -31   3  11      115.22       89.04     11.03 o 
 -29   3  11        8.69       13.02      7.13 o 
 -27   3  11       46.49       29.48      8.07 o 
 -25   3  11       66.16       90.75      9.34 o 
 -23   3  11        2.85       -0.57      5.36 o 
 -21   3  11      501.90      538.28     15.42 o 
 -19   3  11       70.08      104.53      8.20 o 
 -17   3  11       53.98       40.24      4.57 o 
 -15   3  11       71.48      104.63      5.81 o 
 -13   3  11        5.01        6.01      2.96 o 
 -11   3  11      298.97      337.18      7.95 o 
  -9   3  11       66.84       89.17      4.73 o 
  -7   3  11      632.63      580.38     10.80 o 
  -5   3  11        3.59        5.69      3.03 o 
  -3   3  11       10.38        8.51      3.38 o 
  -1   3  11      195.25      172.36      6.34 o 
   1   3  11      272.65      202.12      7.11 o 
   3   3  11        5.37        1.31      4.40 o 
   5   3  11       18.69       21.75      4.83 o 
   7   3  11      373.44      356.88     11.07 o 
   9   3  11      251.37      220.53      9.57 o 
  11   3  11      115.35       86.12      6.85 o 
  13   3  11       90.51       76.30      7.24 o 
  15   3  11       38.37       36.87      7.39 o 
  17   3  11       10.44        6.36      6.30 o 
  19   3  11       10.21       11.43      7.39 o 
  21   3  11        5.11        0.47      6.96 o 
  23   3  11      189.47      194.81     15.12 o 
  25   3  11       72.15       61.86     10.65 o 
  27   3  11       21.01       29.00      9.21 o 
  29   3  11        0.69       10.85      8.31 o 
  31   3  11        4.62       18.39      8.71 o 
 -34   4  11        0.02        0.21     10.73 o 
 -32   4  11       88.99       47.75      9.81 o 
 -30   4  11       70.70       71.81     14.63 o 
 -28   4  11        0.03        4.11      7.16 o 
 -26   4  11       23.62       25.36      7.32 o 
 -24   4  11        7.47        8.71      6.08 o 
 -22   4  11      227.72      292.81     13.66 o 
 -20   4  11      156.40      112.74      8.28 o 
 -18   4  11       82.75       58.04      7.54 o 
 -16   4  11      169.56      200.15     10.06 o 
 -14   4  11      268.03      206.68      8.71 o 
 -12   4  11       61.78      108.43      6.03 o 
 -10   4  11       44.56       49.82      5.21 o 
  -8   4  11      403.05      379.14      9.71 o 
  -6   4  11       68.44       66.37      5.76 o 
  -4   4  11       25.28       28.05      4.66 o 
  -2   4  11       19.35       16.81      4.92 o 
   0   4  11      154.03      189.69      8.57 o 
   2   4  11       19.74        5.80      3.44 o 
   4   4  11       13.02        9.70      3.65 o 
   6   4  11        2.26        6.03      3.21 o 
   8   4  11       66.33       46.13      5.67 o 
  10   4  11        3.36       -2.16      4.11 o 
  12   4  11        1.77       -4.05      4.05 o 
  14   4  11       10.69       11.46      6.52 o 
  16   4  11        2.90       12.88      6.68 o 
  18   4  11       28.45       27.98      8.95 o 
  20   4  11      137.83      197.11     14.97 o 
  22   4  11        0.51        0.75      6.80 o 
  24   4  11       81.95       79.50     11.82 o 
  26   4  11       14.62       11.96      9.41 o 
  28   4  11       30.51       39.66     10.00 o 
 -31   5  11      157.71      181.27     14.04 o 
 -29   5  11        8.42       14.57      6.76 o 
 -27   5  11       61.37       50.43      8.02 o 
 -25   5  11       15.05       26.65      7.24 o 
 -23   5  11      205.60      227.72     15.39 o 
 -21   5  11        0.13        8.16      7.64 o 
 -19   5  11      217.05      220.33     30.89 o 
 -17   5  11       27.69       21.80      6.82 o 
 -15   5  11      330.19      381.13     25.99 o 
 -13   5  11       15.52       14.70      6.11 o 
 -11   5  11      465.55      487.27     12.89 o 
  -9   5  11      211.07      176.92      9.11 o 
  -7   5  11        3.30       14.10      4.78 o 
  -5   5  11       26.59       12.26      5.86 o 
  -3   5  11      214.81      243.31     11.01 o 
  -1   5  11      183.31      181.96      9.88 o 
   1   5  11       82.94       66.06      8.24 o 
   3   5  11      126.90      109.36      8.91 o 
   5   5  11       14.64       24.48      5.86 o 
   7   5  11        1.84       11.32      4.24 o 
   9   5  11       67.27       67.30      7.80 o 
  11   5  11        2.44        1.59      5.13 o 
  13   5  11      101.14       51.66      9.20 o 
  15   5  11       53.54       49.37      9.05 o 
  17   5  11      151.52      204.90     16.18 o 
  19   5  11        0.00        4.17      7.37 o 
  21   5  11      254.51      199.97     18.99 o 
  23   5  11       13.69       10.15      8.16 o 
  25   5  11        4.66       13.55      9.23 o 
  27   5  11        4.41       10.39      9.30 o 
 -30   6  11        0.14       11.72      7.06 o 
 -28   6  11        7.79       12.96      8.42 o 
 -26   6  11        7.93        4.51      8.44 o 
 -24   6  11       42.19       38.73     11.04 o 
 -22   6  11        6.77        9.61      8.35 o 
 -20   6  11       45.91       68.80     11.22 o 
 -18   6  11       35.98       42.62     10.49 o 
 -16   6  11      248.72      245.72     16.34 o 
 -14   6  11      189.50      193.04     18.30 o 
 -12   6  11      177.01      165.29     12.24 o 
 -10   6  11        0.91       -1.53      4.73 o 
  -8   6  11      195.65      214.53     11.29 o 
  -6   6  11      147.46      155.50     10.03 o 
  -4   6  11      329.87      367.05     13.66 o 
  -2   6  11       15.86        7.56      4.98 o 
   0   6  11      193.74      146.39      9.82 o 
   2   6  11       37.41       27.08      7.24 o 
   4   6  11        5.88       10.70      6.19 o 
   6   6  11        0.09        5.02      5.36 o 
   8   6  11       95.38       58.05     16.20 o 
  10   6  11        1.69        7.72      7.35 o 
  12   6  11       37.01       50.63     10.37 o 
  14   6  11       13.26        4.79     11.58 o 
  16   6  11       72.27       97.49     13.38 o 
  18   6  11       46.13       45.64     11.43 o 
  20   6  11       69.57       53.37     11.70 o 
  22   6  11        2.78        8.67      9.47 o 
  24   6  11       16.97       22.81     10.32 o 
 -27   7  11        2.57       -1.02     10.49 o 
 -25   7  11        9.37       13.81     11.18 o 
 -23   7  11        1.36        1.93      8.42 o 
 -21   7  11        2.99       -8.06      8.06 o 
 -19   7  11        6.51       -3.91      8.14 o 
 -17   7  11       54.31       70.56     12.32 o 
 -15   7  11       54.06       46.61     10.43 o 
 -13   7  11       75.12       69.20     19.26 o 
 -11   7  11      222.10      219.06     16.32 o 
  -9   7  11       89.83      106.70      9.33 o 
  -7   7  11       31.14       27.05      7.86 o 
  -5   7  11      459.09      399.35     17.95 o 
  -3   7  11        0.07        6.76      6.92 o 
  -1   7  11       49.41       58.60      9.35 o 
   1   7  11       82.02       83.15     10.42 o 
   3   7  11       74.95       59.26      9.15 o 
   5   7  11       15.72       24.19      9.03 o 
   7   7  11        8.09       30.68      9.30 o 
   9   7  11        7.16       10.89      8.42 o 
  11   7  11        7.64        1.48      7.35 o 
  13   7  11       36.02       27.89     12.57 o 
  15   7  11       19.11       12.56      9.43 o 
  17   7  11       48.95       14.44      9.11 o 
  19   7  11        0.05       12.66      8.63 o 
  21   7  11       54.02       50.13     12.21 o 
 -22   8  11       37.17       39.64     11.93 o 
 -20   8  11        9.25       22.25     10.02 o 
 -18   8  11       88.75       91.75     14.24 o 
 -16   8  11       59.72       97.90     13.82 o 
 -14   8  11       81.42       77.68     12.80 o 
 -12   8  11      111.68      109.02     13.90 o 
 -10   8  11       26.70       21.66      9.58 o 
  -8   8  11       42.53       36.15     11.12 o 
  -6   8  11       44.01       39.76      9.15 o 
  -4   8  11      303.91      356.32     18.11 o 
  -2   8  11       14.15       11.27      7.52 o 
   0   8  11      332.72      355.47     18.18 o 
   2   8  11       69.61       43.65     10.78 o 
   4   8  11      137.13      151.42     15.43 o 
   6   8  11       38.25       31.49     10.57 o 
   8   8  11      128.50      132.21     20.46 o 
  10   8  11        6.51        5.28      9.16 o 
  12   8  11        0.04       -8.69      8.89 o 
  14   8  11       15.15        7.45      8.95 o 
  16   8  11       17.76       29.88     10.53 o 
  18   8  11       22.47       38.79     11.05 o 
 -17   9  11       59.29       40.14     17.14 o 
 -15   9  11       12.85       12.60     11.48 o 
 -13   9  11       33.29       46.64     13.81 o 
 -11   9  11        0.52        8.02      8.97 o 
  -9   9  11        0.03        8.83      9.15 o 
  -7   9  11       45.41       31.20     10.41 o 
  -5   9  11       15.56        7.12      8.68 o 
  -3   9  11      278.16      241.02     16.76 o 
  -1   9  11       33.04       53.79     11.67 o 
   1   9  11      144.10      178.23     17.07 o 
   3   9  11       27.12       35.02     10.47 o 
   5   9  11      106.76       79.67     13.44 o 
   7   9  11        6.85        4.63      9.39 o 
   9   9  11      214.94      273.70     25.79 o 
  11   9  11        4.30        9.45     11.59 o 
 -36   0  12       55.99      105.79     20.67 o 
 -34   0  12        4.49       31.64     17.33 o 
 -32   0  12        1.69       11.43     12.42 o 
 -30   0  12        8.47       14.47     11.46 o 
 -28   0  12      113.02      115.41     14.82 o 
 -26   0  12      101.28      133.69     15.06 o 
 -24   0  12      179.47      181.28     21.05 o 
 -22   0  12       42.69       55.32     10.71 o 
 -20   0  12        2.83        7.53      5.08 o 
 -18   0  12      294.94      257.95     11.82 o 
 -16   0  12     2514.70     2245.73     35.51 o 
 -14   0  12        7.95       19.13      4.80 o 
 -12   0  12     3199.81     2935.70     37.35 o 
 -10   0  12       91.32       87.52      5.48 o 
  -8   0  12     1524.70     1555.08     25.19 o 
  -6   0  12     1096.05     1155.52     19.29 o 
  -4   0  12      811.06      710.30     13.53 o 
  -2   0  12     3823.20     3943.27     59.55 o 
   0   0  12       19.07       11.14      5.21 o 
   2   0  12      479.80      409.50     13.50 o 
   4   0  12      105.97      156.76     12.84 o 
   6   0  12     2853.64     2715.98     46.90 o 
   8   0  12      783.43      664.90     24.18 o 
  10   0  12      523.53      541.63     19.03 o 
  12   0  12      277.65      282.77     14.66 o 
  14   0  12      286.75      272.23     17.68 o 
  16   0  12        1.34       -1.36      6.54 o 
  18   0  12     1052.27     1002.15     33.41 o 
  20   0  12      123.61      135.10     15.20 o 
  22   0  12      470.37      408.25     23.09 o 
  24   0  12        5.05       -4.90     11.58 o 
  26   0  12      553.62      647.53     39.84 o 
  28   0  12        3.96        2.38     11.03 o 
  30   0  12      192.72      233.73     28.04 o 
 -35   1  12       39.71       38.47     12.41 o 
 -33   1  12       75.54      104.88     13.69 o 
 -31   1  12       35.17       22.09      8.22 o 
 -29   1  12      145.11      188.66     14.10 o 
 -27   1  12       66.01       71.22     10.02 o 
 -25   1  12       85.68      106.79     11.73 o 
 -23   1  12        6.28       21.85      6.23 o 
 -21   1  12        9.78        1.44      4.40 o 
 -19   1  12      151.85      152.98      7.26 o 
 -17   1  12      178.70      154.77      6.89 o 
 -15   1  12      413.83      461.38      9.61 o 
 -13   1  12      447.53      508.56     10.21 o 
 -11   1  12      276.06      282.68      8.85 o 
  -9   1  12      646.75      645.66     10.38 o 
  -7   1  12        0.69        1.69      2.29 o 
  -5   1  12      246.30      199.36      5.47 o 
  -3   1  12     2157.85     2264.42     23.65 o 
  -1   1  12       42.83       39.39      3.74 o 
   1   1  12        2.14        4.23      3.86 o 
   3   1  12      446.09      486.38     20.89 o 
   5   1  12     1626.32     1677.93     26.52 o 
   7   1  12      423.56      337.16     10.50 o 
   9   1  12      313.24      300.67     10.27 o 
  11   1  12      757.12      727.70     15.63 o 
  13   1  12        1.38        0.70      4.33 o 
  15   1  12       92.51       87.31      8.70 o 
  17   1  12        1.01       -4.34      4.52 o 
  19   1  12       30.96       42.34      7.11 o 
  21   1  12      152.87      169.79     12.97 o 
  23   1  12      212.84      181.41     16.03 o 
  25   1  12       45.71       33.13      9.21 o 
  27   1  12       25.30       29.44      9.84 o 
  29   1  12       19.01       30.53     10.03 o 
  31   1  12        1.71       16.12      9.06 o 
 -34   2  12        0.39        8.59      7.94 o 
 -32   2  12       18.34       35.53      9.48 o 
 -30   2  12        3.95        9.92      7.21 o 
 -28   2  12       32.92       40.37      8.97 o 
 -26   2  12        7.97        9.90      6.88 o 
 -24   2  12      243.60      329.35     16.59 o 
 -22   2  12       84.91       57.49      7.87 o 
 -20   2  12      150.28      129.86      8.46 o 
 -18   2  12       46.41       43.37      4.75 o 
 -16   2  12       91.13       76.74      5.52 o 
 -14   2  12      259.56      295.97      8.06 o 
 -12   2  12       96.21      126.53      5.61 o 
 -10   2  12      571.93      518.44      9.12 o 
  -8   2  12       60.06       82.80      4.49 o 
  -6   2  12     2081.68     1942.24     21.94 o 
  -4   2  12      560.45      553.39     13.90 o 
  -2   2  12      703.36      676.66     12.92 o 
   0   2  12      274.82      253.29      9.23 o 
   2   2  12     1682.90     1776.37     23.48 o 
   4   2  12      787.62      816.49     20.84 o 
   6   2  12      264.41      244.21     10.10 o 
   8   2  12       90.78      120.76      8.27 o 
  10   2  12      754.43      747.43     17.09 o 
  12   2  12       17.55       15.19      4.46 o 
  14   2  12      260.79      257.89     13.08 o 
  16   2  12      200.50      197.38     12.93 o 
  18   2  12      134.28      150.33     12.33 o 
  20   2  12       32.09       33.08     10.26 o 
  22   2  12       96.06       72.73     10.43 o 
  24   2  12      197.58      269.65     24.02 o 
  26   2  12       10.16       16.65      8.20 o 
  28   2  12       20.90       25.39      8.70 o 
  30   2  12       72.82       79.50     13.30 o 
 -33   3  12       69.64      126.20     13.73 o 
 -31   3  12        8.69       24.70      8.37 o 
 -29   3  12       98.13      121.30     12.72 o 
 -27   3  12      205.80      151.86     12.90 o 
 -25   3  12       65.54       70.98      9.69 o 
 -23   3  12      505.19      492.34     16.49 o 
 -21   3  12        0.20        4.19      4.99 o 
 -19   3  12       58.45       66.99      6.19 o 
 -17   3  12      266.25      270.96      9.07 o 
 -15   3  12      541.76      513.16     11.92 o 
 -13   3  12      313.89      353.09      9.96 o 
 -11   3  12        6.51        7.86      2.98 o 
  -9   3  12       73.87       86.91      5.03 o 
  -7   3  12      141.11      135.65      5.75 o 
  -5   3  12       64.79       74.51      4.97 o 
  -3   3  12        9.72        5.18      3.73 o 
  -1   3  12      234.22      185.25      7.09 o 
   1   3  12       80.17       71.71      5.89 o 
   3   3  12      243.30      249.86     10.46 o 
   5   3  12       20.01       36.87      6.45 o 
   7   3  12      150.17      124.74      7.85 o 
   9   3  12      323.24      349.39     11.90 o 
  11   3  12      203.23      171.83      9.17 o 
  13   3  12       71.62       55.87      7.08 o 
  15   3  12       57.11       57.47     12.54 o 
  17   3  12      122.48      115.46     11.80 o 
  19   3  12       57.51       58.71      9.86 o 
  21   3  12      291.41      269.65     16.95 o 
  23   3  12       41.34       60.07     10.66 o 
  25   3  12       19.40       20.64      8.42 o 
  27   3  12      153.66      114.08     14.74 o 
  29   3  12       50.01       35.73     10.81 o 
 -32   4  12       11.85       34.56     10.13 o 
 -30   4  12       78.53       65.53     10.65 o 
 -28   4  12       24.57       26.40      8.09 o 
 -26   4  12       35.14       28.81     10.98 o 
 -24   4  12        9.11       23.16      6.81 o 
 -22   4  12       59.00       53.82      8.28 o 
 -20   4  12       84.44       81.70      8.82 o 
 -18   4  12      238.08      260.66     11.56 o 
 -16   4  12        0.06        3.25      3.64 o 
 -14   4  12      217.96      192.48      9.32 o 
 -12   4  12       24.73       26.49      4.81 o 
 -10   4  12      284.29      276.07      9.30 o 
  -8   4  12       16.56       18.81      4.55 o 
  -6   4  12      224.38      192.15     11.46 o 
  -4   4  12       88.83       92.60      7.20 o 
  -2   4  12        0.26        8.72      4.71 o 
   0   4  12        1.86       12.33      4.86 o 
   2   4  12       82.74       73.26      6.28 o 
   4   4  12        5.91        2.43      4.06 o 
   6   4  12        6.88        0.54      4.40 o 
   8   4  12       40.86       33.83      6.38 o 
  10   4  12      100.67      121.85      9.20 o 
  12   4  12      268.86      283.91     13.76 o 
  14   4  12       47.83       39.69     11.87 o 
  16   4  12       22.18       20.51      7.59 o 
  18   4  12       11.48        7.67      6.86 o 
  20   4  12        1.07        7.93      8.37 o 
  22   4  12       88.25       74.81     11.33 o 
  24   4  12        0.01        6.81      7.84 o 
  26   4  12       14.95       15.21      8.36 o 
  28   4  12      136.81      145.67     14.63 o 
 -31   5  12        5.25        5.26      7.97 o 
 -29   5  12       79.23       72.52     11.01 o 
 -27   5  12        0.90       -1.66      6.45 o 
 -25   5  12        0.73        0.39      6.38 o 
 -23   5  12        7.46        5.67      6.29 o 
 -21   5  12       22.42       11.45      7.02 o 
 -19   5  12       31.73        4.45      7.58 o 
 -17   5  12       32.04       35.35     17.61 o 
 -15   5  12       85.88      107.37     10.73 o 
 -13   5  12       85.96       93.12      8.90 o 
 -11   5  12       43.92       44.66      7.92 o 
  -9   5  12       83.98       86.31      7.54 o 
  -7   5  12      169.61      110.93     12.56 o 
  -5   5  12       20.14       28.28      5.75 o 
  -3   5  12       46.10       35.93      6.27 o 
  -1   5  12        0.84        1.35      4.71 o 
   1   5  12        0.76       -1.53      5.56 o 
   3   5  12       19.59        9.41      6.11 o 
   5   5  12        8.74       18.99      6.71 o 
   7   5  12       91.75       94.30      9.12 o 
   9   5  12       33.57       38.10      7.33 o 
  11   5  12        3.36       -1.03      6.08 o 
  13   5  12        8.18        8.09      7.04 o 
  15   5  12       62.39       64.50     10.29 o 
  17   5  12        0.97       -0.38      6.50 o 
  19   5  12        7.85        3.55      7.03 o 
  21   5  12        0.64       -3.75      7.39 o 
  23   5  12        0.03        9.75      9.46 o 
  25   5  12        0.00       11.62      9.48 o 
 -28   6  12        6.90       13.97      8.23 o 
 -26   6  12       19.24       13.07      8.10 o 
 -24   6  12       40.43       39.58     10.26 o 
 -22   6  12       24.77       10.74      9.74 o 
 -20   6  12       34.40       18.71      9.40 o 
 -18   6  12        1.09        8.09      8.27 o 
 -16   6  12      113.13       88.95     15.22 o 
 -14   6  12       49.25       59.16     10.63 o 
 -12   6  12       23.44       20.96     10.79 o 
 -10   6  12        8.20        1.92      6.49 o 
  -8   6  12       83.65       70.38      8.23 o 
  -6   6  12        6.01        1.45      5.05 o 
  -4   6  12       23.54       31.71      7.99 o 
  -2   6  12       76.41       57.72      9.15 o 
   0   6  12      127.90      113.68     10.92 o 
   2   6  12       21.25        6.63      6.50 o 
   4   6  12        8.14       13.33      9.08 o 
   6   6  12      196.03      151.62     14.09 o 
   8   6  12       37.48       14.07      7.98 o 
  10   6  12        4.60       11.25      7.68 o 
  12   6  12       29.60       29.20      9.34 o 
  14   6  12        0.24        4.52      8.25 o 
  16   6  12      164.72      169.48     17.13 o 
  18   6  12       24.74       20.97      9.29 o 
  20   6  12        3.79       15.07      8.94 o 
  22   6  12        8.95       11.32      9.93 o 
 -25   7  12       28.17       12.19     10.04 o 
 -23   7  12      122.86      150.83     16.34 o 
 -21   7  12       39.68       24.38     10.53 o 
 -19   7  12       93.32       72.68     19.41 o 
 -17   7  12       12.19        8.03      8.58 o 
 -15   7  12      216.43      254.03     18.11 o 
 -13   7  12       17.35       15.76      8.59 o 
 -11   7  12      180.35      181.46     15.75 o 
  -9   7  12        9.23        0.57      6.80 o 
  -7   7  12      102.11       56.97      9.99 o 
  -5   7  12       16.05        9.93      7.51 o 
  -3   7  12      314.01      284.89     16.14 o 
  -1   7  12       48.95       45.77      9.11 o 
   1   7  12      131.61      122.65     12.49 o 
   3   7  12       36.38       24.89      8.06 o 
   5   7  12      116.06      159.40     15.25 o 
   7   7  12      144.28      160.63     23.10 o 
   9   7  12      292.94      266.42     22.99 o 
  11   7  12      135.37      130.28     18.23 o 
  13   7  12      131.03      135.12     15.30 o 
  15   7  12      145.34      181.01     25.49 o 
  17   7  12      161.13      213.99     22.82 o 
  19   7  12       97.40      114.22     16.34 o 
 -20   8  12       68.91       81.21     14.42 o 
 -18   8  12        6.84       11.25     10.27 o 
 -16   8  12       31.41       38.36     10.66 o 
 -14   8  12       28.23       21.99      9.99 o 
 -12   8  12        4.05        7.23      8.80 o 
 -10   8  12      106.76      104.69     13.89 o 
  -8   8  12       33.55       42.83     10.50 o 
  -6   8  12       56.04       74.56     10.94 o 
  -4   8  12       54.34       66.76     10.72 o 
  -2   8  12      189.06      169.52     14.34 o 
   0   8  12       72.09       61.37     10.49 o 
   2   8  12       39.94       48.87     20.03 o 
   4   8  12       34.99       42.99     12.01 o 
   6   8  12      134.64      145.67     16.05 o 
   8   8  12      103.09       51.95     14.06 o 
  10   8  12       91.00      106.36     17.01 o 
  12   8  12        6.97       27.96     12.61 o 
  14   8  12       47.87       49.27     13.84 o 
 -13   9  12        2.22        4.22      9.72 o 
 -11   9  12        9.43       13.36     10.21 o 
  -9   9  12       24.49       10.18      9.94 o 
  -7   9  12        0.63        1.36      9.08 o 
  -5   9  12       71.14       42.73     11.22 o 
  -3   9  12       60.68       39.46      9.72 o 
  -1   9  12       30.65        2.34      9.19 o 
   1   9  12      134.21      153.49     17.04 o 
   3   9  12        3.40        3.27      9.10 o 
   5   9  12       53.92       51.99     12.12 o 
   7   9  12        3.43       -9.81      9.81 o 
 -35   1  13       72.56      107.30     14.82 o 
 -33   1  13       38.96       39.28     10.64 o 
 -31   1  13       48.36       56.70      9.71 o 
 -29   1  13        1.64       11.39      7.73 o 
 -27   1  13      210.39      234.67     15.96 o 
 -25   1  13       28.45        4.93      6.11 o 
 -23   1  13      244.33      201.28     11.94 o 
 -21   1  13       57.29       61.78      9.61 o 
 -19   1  13      375.79      372.49     11.57 o 
 -17   1  13      179.02      169.03      8.25 o 
 -15   1  13      970.03     1032.37     16.32 o 
 -13   1  13      197.53      213.14      7.01 o 
 -11   1  13      347.45      316.99      8.24 o 
  -9   1  13      365.81      348.37      7.85 o 
  -7   1  13       74.34       84.95      5.02 o 
  -5   1  13      786.45      813.00     13.50 o 
  -3   1  13      144.17      144.60      7.52 o 
  -1   1  13      613.04      542.16     14.13 o 
   1   1  13        0.97        9.21      4.33 o 
   3   1  13      327.40      368.13     15.04 o 
   5   1  13        0.73        2.54      3.65 o 
   7   1  13      347.95      342.16     14.32 o 
   9   1  13       26.64       44.48      6.04 o 
  11   1  13      183.92      178.13     10.70 o 
  13   1  13       41.24       40.09      6.61 o 
  15   1  13      182.40      191.84     11.60 o 
  17   1  13       76.33       65.38      8.22 o 
  19   1  13      877.96      766.68     23.79 o 
  21   1  13        0.73        3.03      7.43 o 
  23   1  13      345.26      319.25     20.16 o 
  25   1  13        0.01       12.37      7.76 o 
  27   1  13       86.41       75.32     12.52 o 
  29   1  13       21.71       16.30      9.22 o 
 -34   2  13       14.04        5.92      7.54 o 
 -32   2  13       50.08       41.17     10.55 o 
 -30   2  13      123.98      111.80     12.25 o 
 -28   2  13        2.15       10.59      7.64 o 
 -26   2  13      716.57      885.93     27.29 o 
 -24   2  13        0.12        5.26      5.83 o 
 -22   2  13       46.97       68.36      8.38 o 
 -20   2  13       15.45       34.70      6.35 o 
 -18   2  13      306.69      315.42     13.88 o 
 -16   2  13      413.54      389.75     10.26 o 
 -14   2  13      249.50      260.07      8.58 o 
 -12   2  13      314.20      298.03      8.76 o 
 -10   2  13       17.75       30.33      4.11 o 
  -8   2  13       93.97       75.37      4.68 o 
  -6   2  13      516.94      534.47     12.78 o 
  -4   2  13      226.16      245.39      9.16 o 
  -2   2  13     2016.75     2177.66     29.01 o 
   0   2  13      807.26      718.05     16.26 o 
   2   2  13       97.90       95.96      7.19 o 
   4   2  13       23.14       22.56      5.10 o 
   6   2  13       81.91       95.25      9.36 o 
   8   2  13       53.81       97.97      8.92 o 
  10   2  13        1.89       -0.31      4.08 o 
  12   2  13      363.36      373.05     16.73 o 
  14   2  13       17.44       14.65      6.33 o 
  16   2  13      229.85      206.06     13.81 o 
  18   2  13       71.95       81.03     10.21 o 
  20   2  13      405.26      423.35     30.74 o 
  22   2  13       20.18       14.19      7.32 o 
  24   2  13       99.02       60.58     10.84 o 
  26   2  13       45.83       43.50     10.09 o 
  28   2  13       27.14       31.37     10.74 o 
 -33   3  13       77.37       67.69     10.30 o 
 -31   3  13       16.29       48.36     10.06 o 
 -29   3  13       10.90       21.94      8.20 o 
 -27   3  13       32.72       24.31      8.32 o 
 -25   3  13        0.01       29.67      7.78 o 
 -23   3  13      332.66      412.62     17.97 o 
 -21   3  13      151.65      174.18     12.20 o 
 -19   3  13       80.79      112.56     12.58 o 
 -17   3  13       83.92       65.08      6.48 o 
 -15   3  13       78.21      110.48      7.97 o 
 -13   3  13      513.66      518.31     12.17 o 
 -11   3  13      196.47      199.69      7.36 o 
  -9   3  13      686.39      728.17     13.97 o 
  -7   3  13      398.96      359.76     10.25 o 
  -5   3  13        9.64       24.96      6.15 o 
  -3   3  13        3.86       14.23      4.09 o 
  -1   3  13      105.15      109.23      8.68 o 
   1   3  13      438.72      462.06     14.82 o 
   3   3  13       28.74       42.31      6.07 o 
   5   3  13      207.50      239.44     11.08 o 
   7   3  13        8.69        7.98      4.27 o 
   9   3  13      205.61      192.00      9.76 o 
  11   3  13       16.69       30.57      6.80 o 
  13   3  13       56.02       61.07     10.77 o 
  15   3  13        2.00        0.43      5.41 o 
  17   3  13       90.97      134.44     15.89 o 
  19   3  13        0.99        5.14      7.20 o 
  21   3  13      179.43      163.84     14.67 o 
  23   3  13        1.41        5.82      7.71 o 
  25   3  13       13.97       33.47      9.55 o 
  27   3  13       11.62       10.76      9.20 o 
 -32   4  13       19.11       17.89      8.00 o 
 -30   4  13       15.75       37.14      8.71 o 
 -28   4  13       26.52       32.43      8.85 o 
 -26   4  13       16.08        3.52      7.15 o 
 -24   4  13        0.03        8.93      6.38 o 
 -22   4  13        1.20       -0.11      5.87 o 
 -20   4  13        8.33       10.49      6.31 o 
 -18   4  13       38.32       44.83      6.91 o 
 -16   4  13        0.01        4.94      4.56 o 
 -14   4  13       58.21       55.55      6.60 o 
 -12   4  13        2.82       -0.36      4.66 o 
 -10   4  13       12.93       19.31      4.78 o 
  -8   4  13        9.07        6.62      3.97 o 
  -6   4  13        0.24        2.54      4.04 o 
  -4   4  13       16.21       21.45      4.83 o 
  -2   4  13       32.29       24.29      6.53 o 
   0   4  13        3.98        1.30      6.43 o 
   2   4  13      515.98      464.90     31.78 o 
   4   4  13       14.98        4.85      5.26 o 
   6   4  13       89.08       98.76      9.43 o 
   8   4  13      122.25      144.73      9.74 o 
  10   4  13      320.22      266.21     17.06 o 
  12   4  13      111.87       97.13      9.93 o 
  14   4  13        2.93        9.20      6.68 o 
  16   4  13       17.83       15.21      8.32 o 
  18   4  13       27.99       46.37      9.75 o 
  20   4  13        2.21       12.40      7.59 o 
  22   4  13       31.62       24.57      8.76 o 
  24   4  13        8.83       14.83      9.06 o 
  26   4  13       63.31       57.68     11.50 o 
 -29   5  13       13.46       21.63     10.21 o 
 -27   5  13       10.01       28.55      8.73 o 
 -25   5  13        5.08       18.57      7.78 o 
 -23   5  13        3.65        4.87      7.19 o 
 -21   5  13        8.66       12.61      7.57 o 
 -19   5  13        0.64        9.37     10.97 o 
 -17   5  13        5.79        6.88      8.18 o 
 -15   5  13        2.54        5.38      6.79 o 
 -13   5  13       24.70       38.89      8.28 o 
 -11   5  13        1.00       17.02      6.75 o 
  -9   5  13      121.64      111.16      9.12 o 
  -7   5  13       39.55       33.94      6.62 o 
  -5   5  13       85.25       86.32      8.33 o 
  -3   5  13       42.36       27.24      8.08 o 
  -1   5  13      107.76      114.85     10.83 o 
   1   5  13       28.88       29.73      8.32 o 
   3   5  13        0.27       10.45      7.45 o 
   5   5  13      189.77      191.63     15.25 o 
   7   5  13        1.84        1.79      5.38 o 
   9   5  13       72.01       73.54      8.79 o 
  11   5  13       16.26        5.97      7.01 o 
  13   5  13      174.64      192.84     14.88 o 
  15   5  13        0.01       -0.95      6.73 o 
  17   5  13       37.36       52.34     10.32 o 
  19   5  13       40.00       34.93      9.23 o 
  21   5  13        0.01       13.99     10.09 o 
  23   5  13        1.13       17.70      9.33 o 
 -26   6  13       10.44        6.31      8.36 o 
 -24   6  13        2.77        6.34      8.97 o 
 -22   6  13      104.97       83.12     12.80 o 
 -20   6  13        6.64        5.71      8.72 o 
 -18   6  13       86.70       73.33     12.42 o 
 -16   6  13       59.69       48.27     10.24 o 
 -14   6  13      269.34      222.42     16.48 o 
 -12   6  13       16.96       10.33      7.56 o 
 -10   6  13       78.33       78.13     10.28 o 
  -8   6  13       36.17       26.24      6.43 o 
  -6   6  13       75.25       76.46     12.67 o 
  -4   6  13        1.61       -7.08      7.08 o 
  -2   6  13      230.78      237.46     14.90 o 
   0   6  13       22.46        7.17      7.05 o 
   2   6  13      135.63       99.88     12.72 o 
   4   6  13       38.00       33.09      9.69 o 
   6   6  13       29.64       31.50      9.61 o 
   8   6  13        1.00       -0.24      9.35 o 
  10   6  13      109.59      137.16     18.09 o 
  12   6  13       47.97       28.05     10.81 o 
  14   6  13       45.81       27.99      9.93 o 
  16   6  13       66.55       59.68     13.83 o 
  18   6  13       47.08       77.19     13.05 o 
  20   6  13       42.93       36.86     11.48 o 
 -23   7  13       11.57        9.28      9.80 o 
 -21   7  13       11.51       20.46     13.37 o 
 -19   7  13       17.79       -7.41      8.80 o 
 -17   7  13        0.10       -8.15      8.15 o 
 -15   7  13       24.13       28.96     15.49 o 
 -13   7  13       82.02       55.61     11.72 o 
 -11   7  13        4.32       16.55      8.92 o 
  -9   7  13        1.94        1.23      7.01 o 
  -7   7  13      112.23       89.63     12.29 o 
  -5   7  13       11.46       20.72      8.53 o 
  -3   7  13       78.53       49.32      9.62 o 
  -1   7  13       63.48       92.29     12.53 o 
   1   7  13       59.65       44.37      9.32 o 
   3   7  13        1.51        3.06      8.26 o 
   5   7  13       36.35       61.83     13.76 o 
   7   7  13       38.07       28.92     14.41 o 
   9   7  13       97.99       93.57     18.47 o 
  11   7  13        3.79       -2.77      8.51 o 
  13   7  13       17.68       21.94     11.59 o 
  15   7  13       29.31       33.14     10.99 o 
  17   7  13        0.49       12.44      9.79 o 
 -18   8  13       47.19       28.01     11.00 o 
 -16   8  13       11.07       16.47     10.18 o 
 -14   8  13      175.08      180.84     17.51 o 
 -12   8  13        1.24        1.69      8.87 o 
 -10   8  13      147.80      102.62     16.66 o 
  -8   8  13      107.38      109.27     14.46 o 
  -6   8  13      229.17      245.57     16.92 o 
  -4   8  13       31.44       40.57      9.86 o 
  -2   8  13      250.57      242.99     16.74 o 
   0   8  13       27.76       53.02     10.52 o 
   2   8  13      243.10      314.32     21.21 o 
   4   8  13        1.31       14.70     12.22 o 
   6   8  13      211.47      202.64     21.95 o 
   8   8  13       83.85      112.76     18.17 o 
  10   8  13      124.59      146.05     20.28 o 
  12   8  13       69.67       56.91     14.90 o 
  -7   9  13      115.51      115.74     15.03 o 
  -5   9  13       38.10       41.39     11.67 o 
  -3   9  13       75.39       80.76     12.27 o 
  -1   9  13       24.25       32.87     11.51 o 
   1   9  13        7.11       17.42     10.40 o 
 -34   0  14       41.85       66.25     20.01 o 
 -32   0  14       25.75       85.82     18.89 o 
 -30   0  14      129.41       92.67     17.91 o 
 -28   0  14       24.62       49.14     12.57 o 
 -26   0  14      364.62      344.62     31.35 o 
 -24   0  14      168.24      207.05     21.98 o 
 -22   0  14      246.74      353.21     21.61 o 
 -20   0  14      194.26      194.53     16.72 o 
 -18   0  14      382.12      345.23     17.52 o 
 -16   0  14        0.15        1.75      5.33 o 
 -14   0  14      315.31      313.58     17.68 o 
 -12   0  14      111.73       87.61      8.23 o 
 -10   0  14      122.52      116.77      9.95 o 
  -8   0  14      262.00      243.00     10.45 o 
  -6   0  14       40.03       53.16      8.16 o 
  -4   0  14     1931.31     1892.29     44.55 o 
  -2   0  14     1008.48      956.31     32.29 o 
   0   0  14      410.21      360.27     18.91 o 
   2   0  14        6.86       12.85      7.40 o 
   4   0  14       35.39       27.10      8.85 o 
   6   0  14       50.22       73.00     13.49 o 
   8   0  14      158.48      130.47     22.36 o 
  10   0  14      285.48      256.08     19.45 o 
  12   0  14      757.97      704.38     39.18 o 
  14   0  14       22.41       30.00     13.72 o 
  16   0  14      607.22      574.56     26.30 o 
  18   0  14      111.14       89.62     17.67 o 
  20   0  14      455.06      462.31     26.54 o 
  22   0  14        2.13       15.01     10.15 o 
  24   0  14      109.56       91.36     27.06 o 
  26   0  14       17.94       95.44     27.61 o 
 -33   1  14        9.77       21.68      9.74 o 
 -31   1  14       18.11       27.99      8.47 o 
 -29   1  14       62.59       70.38     10.81 o 
 -27   1  14        4.02       11.52      6.72 o 
 -25   1  14      137.68      139.75     12.88 o 
 -23   1  14       14.17       11.18      6.14 o 
 -21   1  14        0.40        3.49      5.61 o 
 -19   1  14       46.39       40.74      7.32 o 
 -17   1  14       12.46       19.52      4.45 o 
 -15   1  14      248.91      201.29      9.11 o 
 -13   1  14       16.11        9.92      3.86 o 
 -11   1  14        6.11        2.15      3.58 o 
  -9   1  14        2.08        6.14      3.43 o 
  -7   1  14      301.01      295.65     11.32 o 
  -5   1  14      579.01      507.92     13.91 o 
  -3   1  14      469.65      480.87     13.78 o 
  -1   1  14       61.82       66.29      6.97 o 
   1   1  14      131.04      125.74      8.38 o 
   3   1  14       26.72       29.02      5.93 o 
   5   1  14      308.91      318.03     17.96 o 
   7   1  14       19.18       30.77      6.19 o 
   9   1  14      256.09      242.43     12.32 o 
  11   1  14      140.22      142.06     10.31 o 
  13   1  14      206.92      224.53     12.54 o 
  15   1  14        9.45       16.53      7.01 o 
  17   1  14       31.30       32.84     11.60 o 
  19   1  14       33.51       41.50     12.23 o 
  21   1  14      163.27      201.98     17.17 o 
  23   1  14       74.16       54.61     11.18 o 
  25   1  14       34.24       26.37      8.88 o 
  27   1  14        7.67        3.35      8.35 o 
 -32   2  14        4.31        3.21      7.05 o 
 -30   2  14       41.45       50.47      9.95 o 
 -28   2  14        0.90       16.11      7.86 o 
 -26   2  14      277.59      334.36     23.55 o 
 -24   2  14       48.97       47.77      8.28 o 
 -22   2  14      163.52      190.88     12.24 o 
 -20   2  14       89.95      106.98      9.64 o 
 -18   2  14        5.86        9.99      5.76 o 
 -16   2  14      184.23      201.41      9.89 o 
 -14   2  14      186.62      174.67      8.17 o 
 -12   2  14      103.43      156.06      7.91 o 
 -10   2  14        0.19        7.51      3.35 o 
  -8   2  14      117.99      137.10      7.81 o 
  -6   2  14        2.26        7.00      3.98 o 
  -4   2  14        0.13        0.42      4.64 o 
  -2   2  14        5.32        3.26      4.65 o 
   0   2  14      407.65      476.61     17.49 o 
   2   2  14      710.73      665.78     21.38 o 
   4   2  14        1.75       17.12      5.26 o 
   6   2  14       66.83       70.51      8.04 o 
   8   2  14      337.25      308.19     13.95 o 
  10   2  14      374.62      388.15     17.14 o 
  12   2  14       73.82       52.04      8.79 o 
  14   2  14       16.20       12.68      6.98 o 
  16   2  14       84.70      152.15     13.19 o 
  18   2  14        7.06        3.98      7.47 o 
  20   2  14      196.61      181.62     15.27 o 
  22   2  14       21.01       27.22      8.64 o 
  24   2  14       66.92      137.22     15.61 o 
  26   2  14       14.59        8.32      7.83 o 
 -31   3  14        3.56        9.39      7.97 o 
 -29   3  14        1.78        7.49      7.43 o 
 -27   3  14        7.16       11.71      7.65 o 
 -25   3  14      121.03      126.89     15.29 o 
 -23   3  14       15.73       18.22      7.87 o 
 -21   3  14       42.70       52.53      8.07 o 
 -19   3  14        0.35        3.46      5.88 o 
 -17   3  14      233.99      241.20     13.33 o 
 -15   3  14       63.48       76.96      7.17 o 
 -13   3  14      914.69      922.17     22.81 o 
 -11   3  14       99.89      110.11      7.54 o 
  -9   3  14      393.67      361.98     11.20 o 
  -7   3  14        0.22       -2.86      3.71 o 
  -5   3  14      441.59      431.20     12.81 o 
  -3   3  14       43.15       41.57     10.92 o 
  -1   3  14      561.33      614.25     20.01 o 
   1   3  14        9.29       15.36      5.88 o 
   3   3  14       48.13       55.69      7.55 o 
   5   3  14      126.49      118.11     10.95 o 
   7   3  14       59.01       57.37      7.34 o 
   9   3  14      489.65      445.07     16.57 o 
  11   3  14       45.70       42.94     10.08 o 
  13   3  14       80.53       69.96      8.86 o 
  15   3  14       30.60       47.55     10.78 o 
  17   3  14       85.09       92.34     11.48 o 
  19   3  14        8.96       14.18      8.01 o 
  21   3  14       22.41       22.94      8.50 o 
  23   3  14        7.47       11.08      7.96 o 
  25   3  14       46.25       47.83     10.73 o 
 -30   4  14       33.50       56.78     10.70 o 
 -28   4  14        0.98       16.19      8.07 o 
 -26   4  14        2.31       14.74      7.70 o 
 -24   4  14        0.06        0.50     11.79 o 
 -22   4  14      108.41      121.33     10.81 o 
 -20   4  14       10.40       17.19      6.53 o 
 -18   4  14       78.88       84.03      8.33 o 
 -16   4  14       10.94       27.18      6.10 o 
 -14   4  14       18.36        9.35      6.08 o 
 -12   4  14       72.90       92.01     10.52 o 
 -10   4  14      123.06      152.91     15.18 o 
  -8   4  14        2.54        9.28      4.90 o 
  -6   4  14      171.72      159.87      9.24 o 
  -4   4  14       22.37       10.05      7.74 o 
  -2   4  14      110.18       97.57     12.13 o 
   0   4  14        5.21        5.47      7.17 o 
   2   4  14       73.71       72.65     11.17 o 
   4   4  14      114.42      120.22     13.19 o 
   6   4  14      543.83      572.48     19.89 o 
   8   4  14       32.16       32.08      7.59 o 
  10   4  14      283.61      300.92     14.75 o 
  12   4  14        0.40       12.75      6.66 o 
  14   4  14      415.79      434.15     20.52 o 
  16   4  14        4.51        7.27      7.20 o 
  18   4  14      207.48      176.07     15.35 o 
  20   4  14       89.36      108.56     14.00 o 
  22   4  14        7.52        2.21      7.80 o 
  24   4  14        0.45        8.20      8.34 o 
 -27   5  14        4.45       19.94     10.19 o 
 -25   5  14       11.48       -1.21      8.66 o 
 -23   5  14        0.28        3.49      8.02 o 
 -21   5  14        5.60        7.33      8.72 o 
 -19   5  14        0.03       12.96      7.60 o 
 -17   5  14       35.00       43.36      9.32 o 
 -15   5  14       17.87       14.40      6.77 o 
 -13   5  14        4.32       22.73      6.97 o 
 -11   5  14        2.83        7.40      7.03 o 
  -9   5  14       31.01       20.01      6.02 o 
  -7   5  14        0.40        1.24      5.29 o 
  -5   5  14       59.88       55.10      9.20 o 
  -3   5  14        8.88       12.43      6.05 o 
  -1   5  14       19.92        6.52      7.97 o 
   1   5  14        3.68       -3.73      7.01 o 
   3   5  14       67.47       45.50     10.62 o 
   5   5  14        4.87        5.44      8.18 o 
   7   5  14        0.12       -0.49      7.55 o 
   9   5  14        9.71        3.60      6.01 o 
  11   5  14        2.15        4.26      7.12 o 
  13   5  14        1.69        1.40      6.74 o 
  15   5  14        1.01        1.51      7.21 o 
  17   5  14       17.51       40.34      9.91 o 
  19   5  14       30.20       25.42      9.01 o 
  21   5  14       58.63       37.23      9.86 o 
 -24   6  14        1.84        2.86      8.28 o 
 -22   6  14       20.25       29.75      9.68 o 
 -20   6  14        0.16        7.44      7.90 o 
 -18   6  14       28.37       40.05     10.72 o 
 -16   6  14        7.16        2.20      8.01 o 
 -14   6  14        3.99       -0.68      8.11 o 
 -12   6  14        4.75        8.93      7.57 o 
 -10   6  14       38.82       39.54      9.11 o 
  -8   6  14        0.01       -5.18      6.75 o 
  -6   6  14      237.73      288.23     16.43 o 
  -4   6  14        5.30        6.66      8.23 o 
  -2   6  14       69.91       69.31     10.36 o 
   0   6  14        4.53        2.20      8.40 o 
   2   6  14        3.73        8.86      8.29 o 
   4   6  14      134.57      140.20     15.06 o 
   6   6  14        8.13       14.98      8.82 o 
   8   6  14        3.51        9.01     10.14 o 
  10   6  14       70.43       89.74     16.05 o 
  12   6  14       32.08       34.61     12.19 o 
  14   6  14       59.69       81.51     13.28 o 
  16   6  14       19.72       33.78     11.07 o 
  18   6  14       35.93       49.72     11.80 o 
 -21   7  14      176.73      127.74     16.11 o 
 -19   7  14        4.27       10.91     10.06 o 
 -17   7  14      159.57      156.29     17.08 o 
 -15   7  14       22.87       36.97     11.37 o 
 -13   7  14      543.63      595.44     25.79 o 
 -11   7  14       27.64       40.28     10.72 o 
  -9   7  14      181.44      195.29     15.38 o 
  -7   7  14        9.42        6.41      7.87 o 
  -5   7  14      227.79      230.68     16.24 o 
  -3   7  14       10.47       16.59      8.29 o 
  -1   7  14      153.41      112.22     14.39 o 
   1   7  14        1.62        2.51      8.29 o 
   3   7  14      187.67      253.69     19.34 o 
   5   7  14       11.24       23.91     11.67 o 
   7   7  14       85.29       97.15     16.35 o 
   9   7  14       90.51       90.43     16.39 o 
  11   7  14       43.80       32.99     23.33 o 
  13   7  14       93.43       48.95     14.24 o 
  15   7  14       89.27       67.73     15.80 o 
 -14   8  14       79.67       66.23     12.83 o 
 -12   8  14       24.11       23.63     10.91 o 
 -10   8  14       65.74       64.45     12.86 o 
  -8   8  14       13.43       11.70      9.28 o 
  -6   8  14      123.85      123.05     13.70 o 
  -4   8  14        0.33        5.19      8.29 o 
  -2   8  14       20.48       46.83     10.60 o 
   0   8  14        6.32        8.53      9.33 o 
   2   8  14       13.55       12.11     11.21 o 
   4   8  14       86.04      121.15     19.02 o 
   6   8  14      133.68       85.75     25.63 o 
   8   8  14       50.99       80.64     16.66 o 
 -31   1  15        0.02       18.58      7.45 o 
 -29   1  15      126.80      162.34     14.34 o 
 -27   1  15       84.10       90.24     10.54 o 
 -25   1  15      174.24      199.90     13.28 o 
 -23   1  15       52.30       63.22      8.96 o 
 -21   1  15       59.65       43.79      7.79 o 
 -19   1  15       29.51       29.84      7.09 o 
 -17   1  15      164.60      208.99     11.95 o 
 -15   1  15        5.33       15.05      4.67 o 
 -13   1  15      191.17      245.04     11.51 o 
 -11   1  15       10.39       15.75      5.16 o 
  -9   1  15       82.63       68.28      7.84 o 
  -7   1  15        9.38       10.80      5.98 o 
  -5   1  15      146.89      130.22      9.80 o 
  -3   1  15       70.28       86.78      8.55 o 
  -1   1  15      397.65      440.82     15.42 o 
   1   1  15       32.93       50.08      7.42 o 
   3   1  15        7.93        5.09      4.73 o 
   5   1  15      298.47      282.87     14.88 o 
   7   1  15       19.34        5.66      4.88 o 
   9   1  15      387.51      434.74     16.03 o 
  11   1  15        3.45        3.98      5.45 o 
  13   1  15      226.96      211.19     14.29 o 
  15   1  15        0.01        3.76      6.65 o 
  17   1  15      191.80      195.53     14.70 o 
  19   1  15       10.93       14.99      7.99 o 
  21   1  15      194.40      191.63     17.37 o 
  23   1  15        2.26       18.39      9.29 o 
  25   1  15        0.25        9.54      7.69 o 
 -30   2  15       12.14        9.91      8.17 o 
 -28   2  15      112.97       99.87     12.35 o 
 -26   2  15       67.00       80.96     11.10 o 
 -24   2  15      111.14      144.47     11.82 o 
 -22   2  15       62.09       65.28     11.90 o 
 -20   2  15       23.24       26.86     10.16 o 
 -18   2  15       11.44        6.01      5.99 o 
 -16   2  15      245.62      258.52     12.17 o 
 -14   2  15      155.82      184.79     11.03 o 
 -12   2  15       66.68       76.56      8.40 o 
 -10   2  15      386.13      424.12     13.77 o 
  -8   2  15      118.90      110.54      8.56 o 
  -6   2  15      594.07      586.05     19.69 o 
  -4   2  15      539.66      488.67     22.35 o 
  -2   2  15      121.09      134.11      9.95 o 
   0   2  15      157.94      175.08     12.30 o 
   2   2  15      144.47      105.58     11.08 o 
   4   2  15       31.60       21.52      7.15 o 
   6   2  15      347.15      440.45     18.06 o 
   8   2  15        0.35       -3.34      5.58 o 
  10   2  15      444.02      415.08     18.48 o 
  12   2  15        5.29        5.06      6.45 o 
  14   2  15      134.52      139.73     17.01 o 
  16   2  15       44.60       30.89      8.48 o 
  18   2  15      189.92      199.02     17.65 o 
  20   2  15       49.57       49.52     10.30 o 
  22   2  15      141.69       99.45     14.13 o 
  24   2  15        8.20       26.48      9.34 o 
 -29   3  15        0.42       14.18      8.12 o 
 -27   3  15       15.29       11.91      7.67 o 
 -25   3  15       22.61       35.35      8.83 o 
 -23   3  15        1.90       17.55      8.01 o 
 -21   3  15      116.68      127.43     13.40 o 
 -19   3  15        4.29       20.55      6.67 o 
 -17   3  15        2.81        7.46      5.97 o 
 -15   3  15       31.25       34.09      7.40 o 
 -13   3  15      144.81      134.11     11.68 o 
 -11   3  15       42.48       52.85      6.87 o 
  -9   3  15       44.63       27.89      5.08 o 
  -7   3  15       15.17       11.24      5.92 o 
  -5   3  15       43.18       42.10      8.17 o 
  -3   3  15        0.61       -3.07      6.62 o 
  -1   3  15      203.89      185.24     17.44 o 
   1   3  15       63.71       69.60     10.77 o 
   3   3  15      863.14      869.85     28.33 o 
   5   3  15        0.80        8.52      6.52 o 
   7   3  15      505.26      445.55     17.08 o 
   9   3  15        0.66        7.15      5.81 o 
  11   3  15      226.47      228.75     13.88 o 
  13   3  15        7.84       18.39      7.09 o 
  15   3  15       86.44       85.46     11.75 o 
  17   3  15        1.18       10.32      7.70 o 
  19   3  15      107.47      142.55     14.31 o 
  21   3  15        6.09       11.06      8.12 o 
  23   3  15       22.37        9.09      9.56 o 
 -28   4  15       28.90       48.29      9.81 o 
 -26   4  15        2.97        9.27      7.85 o 
 -24   4  15       57.24       71.41     10.96 o 
 -22   4  15       30.56       34.00      8.85 o 
 -20   4  15       77.19       74.15      9.89 o 
 -18   4  15       17.33       16.95      6.91 o 
 -16   4  15      155.10      150.12     11.55 o 
 -14   4  15       18.24       17.67      7.61 o 
 -12   4  15      225.46      253.73     14.96 o 
 -10   4  15       12.35       14.23      7.02 o 
  -8   4  15        0.14       -4.77      4.77 o 
  -6   4  15       65.69       36.53      7.58 o 
  -4   4  15       23.84        8.82      7.49 o 
  -2   4  15       35.99       25.00      8.82 o 
   0   4  15       25.87       16.53      8.33 o 
   2   4  15        6.62        5.44      7.46 o 
   4   4  15        4.10       10.11      7.73 o 
   6   4  15        7.46       12.37      8.40 o 
   8   4  15       12.59       16.04      8.29 o 
  10   4  15       36.04       32.39      7.71 o 
  12   4  15       28.09       37.50     12.18 o 
  14   4  15        0.39        7.79      8.21 o 
  16   4  15       39.19       32.22      9.16 o 
  18   4  15       11.92       19.59      8.48 o 
  20   4  15       26.52       37.31     10.27 o 
  22   4  15        0.29       13.79      9.40 o 
 -25   5  15       16.42       10.44      9.86 o 
 -23   5  15        2.40        6.06     10.41 o 
 -21   5  15        0.00       15.98      8.30 o 
 -19   5  15       21.26       15.82      8.05 o 
 -17   5  15       76.37       57.61     10.17 o 
 -15   5  15       18.24       23.20      8.31 o 
 -13   5  15        0.02       10.03      7.40 o 
 -11   5  15       17.99       18.01      8.03 o 
  -9   5  15       96.97      106.04     11.75 o 
  -7   5  15       52.94       46.23      9.32 o 
  -5   5  15      177.13      214.18     17.02 o 
  -3   5  15       95.66      108.36     13.51 o 
  -1   5  15       23.96       29.85      9.97 o 
   1   5  15       30.76       64.15     11.31 o 
   3   5  15      185.83      212.84     20.30 o 
   5   5  15        2.85        8.75      8.11 o 
   7   5  15      387.21      430.24     22.89 o 
   9   5  15       15.70       17.87     10.34 o 
  11   5  15      385.49      359.88     26.80 o 
  13   5  15       56.13       50.73     10.55 o 
  15   5  15      141.26      186.69     16.30 o 
  17   5  15       10.57       39.78     10.42 o 
  19   5  15       26.67       44.31     12.46 o 
 -22   6  15       10.12        9.20      8.80 o 
 -20   6  15      147.77      134.39     13.82 o 
 -18   6  15       12.26       10.85      8.35 o 
 -16   6  15      195.62      180.91     21.15 o 
 -14   6  15        7.57       12.96      8.75 o 
 -12   6  15      279.41      279.54     17.32 o 
 -10   6  15        0.31       22.40      8.72 o 
  -8   6  15       20.13       26.24      8.90 o 
  -6   6  15        2.69       -4.25      6.85 o 
  -4   6  15       40.95       55.97     11.40 o 
  -2   6  15        0.89       -5.25      7.93 o 
   0   6  15        4.41        6.27     13.27 o 
   2   6  15       75.41       57.66     13.08 o 
   4   6  15        4.34       -0.05      7.95 o 
   6   6  15       22.62       23.04      9.24 o 
   8   6  15       28.83       14.34     10.47 o 
  10   6  15       29.88       55.12     13.78 o 
  12   6  15       26.32       49.40     14.00 o 
  14   6  15       51.92       60.88     15.14 o 
  16   6  15       28.58       35.93     12.51 o 
 -17   7  15       33.58       27.06     11.53 o 
 -15   7  15        0.83       -3.79      9.04 o 
 -13   7  15       20.52       31.82     11.08 o 
 -11   7  15        0.12       -6.10      8.44 o 
  -9   7  15       59.96      100.87     12.87 o 
  -7   7  15       28.25       32.98      9.51 o 
  -5   7  15      158.49      145.84     20.89 o 
  -3   7  15        0.12       -3.46      8.33 o 
  -1   7  15       29.03       22.75      9.99 o 
   1   7  15        1.14       12.55      9.50 o 
   3   7  15       27.25        3.32      9.11 o 
   5   7  15       18.79       23.61     11.04 o 
   7   7  15       68.12      119.28     18.33 o 
   9   7  15        0.46       15.88     11.20 o 
  11   7  15        1.27       10.60     11.39 o 
  -8   8  15       19.58       21.05     10.77 o 
  -6   8  15       88.76      104.10     13.28 o 
  -4   8  15       56.26       56.15     13.05 o 
  -2   8  15       99.86      106.23     15.01 o 
   0   8  15      242.44      278.42     25.09 o 
   2   8  15        4.21       22.44     14.06 o 
 -30   0  16       22.79       42.47     29.37 o 
 -28   0  16       14.66       21.01     11.12 o 
 -26   0  16      101.06      141.45     19.41 o 
 -24   0  16       90.96      127.12     16.45 o 
 -22   0  16       18.12       35.55     11.25 o 
 -20   0  16        0.03       24.26     10.19 o 
 -18   0  16       19.79       31.69     10.45 o 
 -16   0  16      192.63      268.57     27.79 o 
 -14   0  16       19.71       32.22      9.39 o 
 -12   0  16      303.69      324.07     28.45 o 
 -10   0  16      129.31      106.66     17.81 o 
  -8   0  16      193.96      198.45     21.73 o 
  -6   0  16      233.36      227.93     22.73 o 
  -4   0  16      202.69      200.10     16.81 o 
  -2   0  16      259.26      282.97     42.02 o 
   0   0  16       28.71        5.02      7.95 o 
   2   0  16       18.51       39.96     10.25 o 
   4   0  16       11.90       51.59     10.85 o 
   6   0  16      475.37      452.29     30.81 o 
   8   0  16      334.88      253.94     19.28 o 
  10   0  16      418.83      467.71     24.86 o 
  12   0  16       16.49       17.80      9.66 o 
  14   0  16       38.69       49.87     12.18 o 
  16   0  16       31.90       19.00     10.13 o 
  18   0  16       79.07       57.97     27.89 o 
  20   0  16       21.68       25.31     14.20 o 
  22   0  16       99.69       59.18     17.84 o 
 -29   1  16        0.02       12.61      8.94 o 
 -27   1  16       48.61       67.72      9.70 o 
 -25   1  16       66.04       52.96      9.10 o 
 -23   1  16       25.21       18.05      7.33 o 
 -21   1  16       62.54       44.37      8.26 o 
 -19   1  16       14.43        6.36      6.26 o 
 -17   1  16       18.76       49.74      7.65 o 
 -15   1  16       57.51       47.02      7.79 o 
 -13   1  16       52.07       43.76      9.61 o 
 -11   1  16      124.85      104.01     11.98 o 
  -9   1  16        5.73        6.53      7.85 o 
  -7   1  16       67.20       57.40     10.88 o 
  -5   1  16      101.90       93.15     10.29 o 
  -3   1  16      164.83      161.32     12.31 o 
  -1   1  16      103.99      104.54      9.44 o 
   1   1  16       72.66       69.53      9.74 o 
   3   1  16      165.89      156.21     17.45 o 
   5   1  16       37.27       21.07      6.61 o 
   7   1  16      270.96      272.05     13.62 o 
   9   1  16        9.45       13.61      6.84 o 
  11   1  16       74.69       66.90     10.49 o 
  13   1  16        7.68        8.24      6.86 o 
  15   1  16        0.10        0.80      6.63 o 
  17   1  16       98.45      152.05     22.62 o 
  19   1  16      170.53      242.59     21.18 o 
  21   1  16        4.85        3.45      8.55 o 
  23   1  16       71.15       65.04     13.00 o 
 -28   2  16       78.40      100.55     12.61 o 
 -26   2  16        0.01        5.60      8.21 o 
 -24   2  16      168.72      177.56     13.02 o 
 -22   2  16       20.06       28.20      7.54 o 
 -20   2  16      164.25      151.79     11.80 o 
 -18   2  16       58.29       69.00      8.94 o 
 -16   2  16      138.39      114.44     10.14 o 
 -14   2  16        7.44       20.22      7.28 o 
 -12   2  16      140.76      119.68     10.96 o 
 -10   2  16        8.31       -1.64      6.40 o 
  -8   2  16       40.84       35.01      6.66 o 
  -6   2  16        2.96        2.87      4.29 o 
  -4   2  16       66.73       91.71     10.26 o 
  -2   2  16       68.92       56.87      9.38 o 
   0   2  16      581.68      556.73     22.80 o 
   2   2  16       15.30       27.16      9.32 o 
   4   2  16      113.83      125.92     11.87 o 
   6   2  16       27.26       10.22      7.10 o 
   8   2  16      101.79      103.04     13.95 o 
  10   2  16       14.77       13.23      7.53 o 
  12   2  16       15.73       18.08      7.58 o 
  14   2  16       64.13       55.78      9.86 o 
  16   2  16        5.50       11.08      7.68 o 
  18   2  16        2.91        6.39      7.77 o 
  20   2  16        1.41        2.15      7.42 o 
  22   2  16        4.10       14.64      8.34 o 
 -27   3  16      119.50      132.07     13.71 o 
 -25   3  16       70.44       56.16     11.34 o 
 -23   3  16      139.15      134.68     12.96 o 
 -21   3  16       97.41      116.43     12.67 o 
 -19   3  16        1.67        3.79      6.29 o 
 -17   3  16       24.96       21.80      8.05 o 
 -15   3  16       93.03       68.06      9.79 o 
 -13   3  16      171.81      145.11     12.52 o 
 -11   3  16        4.24        6.56      7.95 o 
  -9   3  16      176.48      151.93     14.31 o 
  -7   3  16        5.46       -3.45      6.07 o 
  -5   3  16      268.03      248.32     17.35 o 
  -3   3  16        7.26       10.84      8.27 o 
  -1   3  16       85.32       94.56     12.92 o 
   1   3  16        0.06       -7.76      7.76 o 
   3   3  16       96.78       79.18     15.55 o 
   5   3  16       73.75       53.36     10.60 o 
   7   3  16      345.77      375.71     16.62 o 
   9   3  16        0.20        1.36      5.90 o 
  11   3  16      341.26      315.41     16.37 o 
  13   3  16       21.22       11.96      7.23 o 
  15   3  16       88.69       93.94     17.37 o 
  17   3  16        8.03       23.02      8.99 o 
  19   3  16        2.95       12.99      8.26 o 
  21   3  16        9.85       36.12      9.53 o 
 -26   4  16       19.93       17.17      8.82 o 
 -24   4  16        0.80        7.45      9.84 o 
 -22   4  16       22.90       17.13      9.72 o 
 -20   4  16        0.13       -2.25      8.25 o 
 -18   4  16        4.62       14.11      9.23 o 
 -16   4  16        1.84       -3.32      7.33 o 
 -14   4  16       12.54       16.31      7.95 o 
 -12   4  16       44.67       48.75      9.50 o 
 -10   4  16       45.02       52.26     11.05 o 
  -8   4  16       96.24      102.91     13.47 o 
  -6   4  16       67.04       61.21     11.51 o 
  -4   4  16      315.41      300.92     19.33 o 
  -2   4  16       67.44       60.55     12.30 o 
   0   4  16      234.03      217.67     17.25 o 
   2   4  16        1.94       12.70      8.43 o 
   4   4  16      811.29      798.32     29.14 o 
   6   4  16       61.00       41.72     11.08 o 
   8   4  16      175.68      218.06     17.95 o 
  10   4  16        5.55       16.80      9.63 o 
  12   4  16      364.20      394.20     20.47 o 
  14   4  16       40.48       61.47     11.97 o 
  16   4  16       18.04       27.10      9.27 o 
  18   4  16        9.15       16.04      9.78 o 
 -23   5  16       18.73        4.01      9.06 o 
 -21   5  16       40.17       58.28     11.79 o 
 -19   5  16        7.95       10.95      9.61 o 
 -17   5  16        1.34       -3.10      8.13 o 
 -15   5  16        0.13       10.56      7.62 o 
 -13   5  16        0.00        5.48      7.66 o 
 -11   5  16       17.29       15.80      8.00 o 
  -9   5  16       17.79       24.50     10.41 o 
  -7   5  16       51.61       47.66     11.19 o 
  -5   5  16       18.76       19.69      9.04 o 
  -3   5  16        7.49        3.26      8.39 o 
  -1   5  16        0.49        6.36      8.33 o 
   1   5  16       11.82       10.09      8.18 o 
   3   5  16      142.23      149.17     16.14 o 
   5   5  16        7.39       12.30      8.99 o 
   7   5  16       16.54       14.52      9.14 o 
   9   5  16       63.51       66.11     15.47 o 
  11   5  16        2.82       16.28     11.60 o 
  13   5  16        4.84        1.73     12.65 o 
  15   5  16       20.13       30.71      9.64 o 
 -18   6  16       25.52       38.44     11.75 o 
 -16   6  16       30.80       24.87     10.22 o 
 -14   6  16       21.20       32.93     10.52 o 
 -12   6  16        7.66        5.11      8.29 o 
 -10   6  16        1.08       -4.19      7.23 o 
  -8   6  16      398.55      438.67     24.02 o 
  -6   6  16        8.38       22.05     10.19 o 
  -4   6  16      196.95      233.21     35.07 o 
  -2   6  16        6.95       19.03      9.38 o 
   0   6  16        8.64       27.53     10.22 o 
   2   6  16        2.45        1.46      8.93 o 
   4   6  16        4.58        9.23     10.22 o 
   6   6  16      126.39      167.02     20.67 o 
   8   6  16      310.03      276.33     25.72 o 
  10   6  16        1.26       15.35     11.25 o 
  12   6  16       22.56       36.97     13.68 o 
 -13   7  16        1.98        2.80      9.35 o 
 -11   7  16       14.53       11.65     10.37 o 
  -9   7  16       58.27       53.93     11.41 o 
  -7   7  16        0.04        2.34      9.19 o 
  -5   7  16       66.44       46.36     11.95 o 
  -3   7  16      105.89      126.05     16.06 o 
  -1   7  16       29.69       23.36     10.00 o 
   1   7  16      175.96      170.50     18.91 o 
   3   7  16        3.68       22.35     15.61 o 
   5   7  16       11.86        6.98     10.83 o 
 -27   1  17       42.06       99.63     11.29 o 
 -25   1  17       76.38       80.89     10.42 o 
 -23   1  17      118.07      148.86     12.34 o 
 -21   1  17       10.22       23.57      7.62 o 
 -19   1  17       92.22      111.79     13.34 o 
 -17   1  17        0.85       -2.48      6.35 o 
 -15   1  17      147.03      172.30     15.38 o 
 -13   1  17       31.07       52.14     10.52 o 
 -11   1  17      181.14      163.31     14.81 o 
  -9   1  17       28.84       31.91      9.23 o 
  -7   1  17       71.01       90.96     16.26 o 
  -5   1  17        7.19       17.04      7.32 o 
  -3   1  17      135.16      112.07     11.51 o 
  -1   1  17       73.00       94.44     10.75 o 
   1   1  17       28.93       55.71      9.58 o 
   3   1  17       56.25       57.79      8.27 o 
   5   1  17        9.27       15.57      7.60 o 
   7   1  17      123.01      140.38     13.08 o 
   9   1  17        0.16        5.25      6.85 o 
  11   1  17       36.23       19.45      8.15 o 
  13   1  17        2.30        3.77      7.32 o 
  15   1  17        4.36       24.09      8.26 o 
  17   1  17        8.81       18.08      8.27 o 
  19   1  17        5.61        9.88      8.27 o 
 -26   2  17      154.61      134.10     13.26 o 
 -24   2  17      140.73      139.57     12.26 o 
 -22   2  17       15.93       14.71      7.43 o 
 -20   2  17       29.54       30.54      8.00 o 
 -18   2  17        4.57       13.77      7.64 o 
 -16   2  17       37.59       30.25      8.37 o 
 -14   2  17        1.48        0.26      7.71 o 
 -12   2  17      209.51      167.85     29.77 o 
 -10   2  17        1.95       11.97      8.32 o 
  -8   2  17       75.05       76.17     10.36 o 
  -6   2  17       12.23        4.69      5.38 o 
  -4   2  17      213.03      204.64     16.30 o 
  -2   2  17        5.39        4.08      7.98 o 
   0   2  17      257.73      267.72     18.34 o 
   2   2  17      110.29      127.17     14.19 o 
   4   2  17      456.80      426.97     26.27 o 
   6   2  17       34.53       49.55     13.99 o 
   8   2  17      283.65      315.90     17.70 o 
  10   2  17       36.93       37.33      9.18 o 
  12   2  17       71.88       60.63     13.43 o 
  14   2  17       19.30       19.22      8.34 o 
  16   2  17       14.84       21.35      8.46 o 
  18   2  17        0.44       16.36      8.69 o 
 -25   3  17      203.44      192.06     15.63 o 
 -23   3  17       38.68       24.20      8.72 o 
 -21   3  17       87.48       95.86     11.80 o 
 -19   3  17       11.32       19.33      8.18 o 
 -17   3  17       98.59      109.91     12.34 o 
 -15   3  17       80.06       99.59     13.19 o 
 -13   3  17       67.18       93.95     15.93 o 
 -11   3  17       58.06       52.76     11.13 o 
  -9   3  17        4.12        3.13      7.60 o 
  -7   3  17        8.80        5.16      8.85 o 
  -5   3  17       11.46       20.03      8.82 o 
  -3   3  17      105.56      138.98     19.18 o 
  -1   3  17        0.02       -3.70      7.36 o 
   1   3  17      313.37      296.69     19.72 o 
   3   3  17       22.77       32.15      9.95 o 
   5   3  17      114.50      119.77     14.59 o 
   7   3  17      141.55      168.42     16.24 o 
   9   3  17        4.84        6.02      6.91 o 
  11   3  17        0.03        4.40      6.74 o 
  13   3  17        3.39        4.59      6.73 o 
  15   3  17       26.90       36.46      9.41 o 
  17   3  17        2.14        8.52      8.52 o 
 -22   4  17        0.00        1.82     10.79 o 
 -20   4  17       11.66       21.81     11.83 o 
 -18   4  17        0.59        0.45      8.85 o 
 -16   4  17       50.95       61.39     11.94 o 
 -14   4  17       50.05       44.14     10.72 o 
 -12   4  17       25.73       47.02     11.26 o 
 -10   4  17       18.76        6.98      8.31 o 
  -8   4  17      249.36      224.38     17.96 o 
  -6   4  17        7.72        4.25      8.29 o 
  -4   4  17      172.29      174.14     16.66 o 
  -2   4  17        4.86        0.50      7.83 o 
   0   4  17       10.01        9.02      8.68 o 
   2   4  17       12.32       31.35     10.10 o 
   4   4  17        5.22        7.27      8.70 o 
   6   4  17      100.29       79.23     13.00 o 
   8   4  17       48.57       55.73     12.02 o 
  10   4  17        3.28       15.94      9.42 o 
  12   4  17       43.56       32.32     12.11 o 
  14   4  17        3.42        6.73      8.09 o 
  16   4  17       50.99       35.13     10.13 o 
 -19   5  17       11.62       22.90     11.84 o 
 -17   5  17        7.08       11.69      9.87 o 
 -15   5  17       45.11       48.97     11.06 o 
 -13   5  17        9.20       24.70     10.99 o 
 -11   5  17      189.63      203.87     17.87 o 
  -9   5  17        8.36       -1.38      8.55 o 
  -7   5  17      552.28      672.41     27.50 o 
  -5   5  17       50.99       60.72     11.67 o 
  -3   5  17      151.75      169.10     20.76 o 
  -1   5  17        8.79        7.10      8.66 o 
   1   5  17       21.29       19.08     10.10 o 
   3   5  17       31.06       40.07     11.36 o 
   5   5  17      207.13      213.04     18.81 o 
   7   5  17      104.93      151.95     17.05 o 
   9   5  17      474.40      512.58     32.41 o 
  11   5  17       42.19       62.44     15.00 o 
  13   5  17      184.98      225.78     32.52 o 
 -14   6  17       58.74       51.99     12.30 o 
 -12   6  17        1.60        1.88      9.54 o 
 -10   6  17        2.75       10.40      9.22 o 
  -8   6  17       29.14       14.25      9.89 o 
  -6   6  17       26.17       31.93     12.36 o 
  -4   6  17       77.77      105.80     14.95 o 
  -2   6  17       84.61       98.72     14.52 o 
   0   6  17      139.13      158.03     17.56 o 
   2   6  17       38.85       42.70     11.94 o 
   4   6  17      103.29       89.35     14.72 o 
   6   6  17        0.90       11.30     10.89 o 
   8   6  17       44.12       72.35     17.80 o 
 -24   0  18      111.82      147.40     18.70 o 
 -22   0  18      226.22      218.07     24.93 o 
 -20   0  18        0.09       14.73     13.35 o 
 -18   0  18      187.65      199.95     27.61 o 
 -16   0  18       48.88       55.47     16.31 o 
 -14   0  18      175.39      161.86     22.03 o 
 -12   0  18       19.03       14.38     12.34 o 
 -10   0  18      226.63      211.18     56.71 o 
  -8   0  18        1.70       25.05     13.48 o 
  -6   0  18       74.74       96.36     19.00 o 
  -4   0  18       66.53       37.17     14.94 o 
  -2   0  18        1.32       -5.36     13.53 o 
   0   0  18       57.44      103.64     18.67 o 
   2   0  18       12.65       34.01     11.30 o 
   4   0  18       47.58       68.14     13.28 o 
   6   0  18      122.98      170.26     24.38 o 
   8   0  18       52.78       73.54     17.42 o 
  10   0  18       51.23       61.52     13.02 o 
  12   0  18       19.76        4.14     12.00 o 
  14   0  18       12.37        3.42     11.39 o 
  16   0  18        5.66       29.69     15.26 o 
 -25   1  18      101.09      106.53     11.94 o 
 -23   1  18        8.18       11.96      8.19 o 
 -21   1  18        0.05       10.85      8.13 o 
 -19   1  18        2.01        1.01      7.87 o 
 -17   1  18        7.56       11.88      8.70 o 
 -15   1  18        1.99       -0.19      7.30 o 
 -13   1  18       34.96       31.24     10.21 o 
 -11   1  18       86.75      114.38     14.00 o 
  -9   1  18        3.91       -4.02      7.79 o 
  -7   1  18       26.15       21.28      9.13 o 
  -5   1  18       11.45       24.32      9.95 o 
  -3   1  18      181.54      165.07     13.56 o 
  -1   1  18       36.28        6.08      8.61 o 
   1   1  18      123.89      103.23     13.66 o 
   3   1  18        1.73        1.24      7.71 o 
   5   1  18       22.63       39.06      8.89 o 
   7   1  18        0.39        5.63      7.32 o 
   9   1  18        0.92        8.67      7.23 o 
  11   1  18       27.82       29.33      8.82 o 
  13   1  18       35.10       31.04      9.05 o 
  15   1  18       24.41       22.65      9.11 o 
  17   1  18        0.20       -1.27      7.87 o 
 -24   2  18       11.67       13.77      8.28 o 
 -22   2  18       21.07       46.69     14.79 o 
 -20   2  18       14.89       19.77      9.31 o 
 -18   2  18        3.61        9.02      8.85 o 
 -16   2  18        0.00        3.46     11.23 o 
 -14   2  18       89.01       62.35     12.11 o 
 -12   2  18        0.65        6.08      8.26 o 
 -10   2  18       15.21        7.41     12.12 o 
  -8   2  18        2.93        9.96     11.11 o 
  -6   2  18        0.90       15.89      8.92 o 
  -4   2  18        7.00        5.48      8.11 o 
  -2   2  18       97.26       97.41     16.58 o 
   0   2  18        0.39        2.50      7.88 o 
   2   2  18       61.14       52.45     11.27 o 
   4   2  18       26.60       18.22     12.79 o 
   6   2  18        4.23        7.50      7.92 o 
   8   2  18       38.57       31.54      8.85 o 
  10   2  18        0.87       11.60      7.92 o 
  12   2  18        2.39        3.22      7.66 o 
  14   2  18       70.22       57.61     10.83 o 
  16   2  18      116.65      108.18     13.43 o 
 -21   3  18        0.76        7.98      9.70 o 
 -19   3  18       31.52       42.65     13.11 o 
 -17   3  18        7.57        1.49     10.00 o 
 -15   3  18      147.43      182.02     20.53 o 
 -13   3  18        9.41        4.70     10.77 o 
 -11   3  18      145.63      146.01     26.90 o 
  -9   3  18       32.25       34.51     10.31 o 
  -7   3  18      195.17      240.10     18.69 o 
  -5   3  18       26.03       41.02     13.99 o 
  -3   3  18      177.52      219.91     22.01 o 
  -1   3  18        0.48       -1.00      7.84 o 
   1   3  18       10.24       21.91     12.37 o 
   3   3  18       72.40       53.67     11.68 o 
   5   3  18       42.72       59.74     11.53 o 
   7   3  18       31.08       24.60     10.02 o 
   9   3  18       97.44       81.03     17.01 o 
  11   3  18       10.61        3.63     10.22 o 
  13   3  18       49.21       21.43      8.37 o 
 -20   4  18       12.36       13.73     11.33 o 
 -18   4  18       61.98       49.61     14.40 o 
 -16   4  18       14.00        2.65     10.65 o 
 -14   4  18       60.38       68.26     15.37 o 
 -12   4  18        6.17        5.08      9.27 o 
 -10   4  18       71.42       79.13     13.32 o 
  -8   4  18        0.16        6.06      9.25 o 
  -6   4  18      168.57      242.31     23.38 o 
  -4   4  18       29.16       40.95     11.52 o 
  -2   4  18       80.14      109.19     14.51 o 
   0   4  18       20.71       15.78      9.20 o 
   2   4  18      132.28      119.63     15.65 o 
   4   4  18       10.52        9.38      9.54 o 
   6   4  18      126.17      147.76     18.75 o 
   8   4  18        0.01        1.57      8.92 o 
  10   4  18      304.20      319.94     22.67 o 
  12   4  18        9.73       22.76     12.20 o 
 -15   5  18       14.15       21.57     10.61 o 
 -13   5  18       15.17       12.87      9.59 o 
 -11   5  18       17.85       20.94     10.40 o 
  -9   5  18       27.49       17.63     10.22 o 
  -7   5  18        3.77       24.40     10.35 o 
  -5   5  18       14.27       -2.38      8.89 o 
  -3   5  18       44.32       29.16     10.57 o 
  -1   5  18       53.78       43.62     12.79 o 
   1   5  18       67.28       59.63     12.83 o 
   3   5  18       28.34       29.29     11.35 o 
   5   5  18        5.55       11.62     10.33 o 
   7   5  18       98.48      146.59     16.98 o 
  -6   6  18       76.96       60.17     22.26 o 
  -4   6  18        1.81        6.24      9.40 o 
  -2   6  18       16.03       24.70     11.21 o 
 -21   1  19       68.44       66.63     12.89 o 
 -19   1  19       15.96        5.82      9.98 o 
 -17   1  19       19.75       22.99     10.65 o 
 -15   1  19        0.24        1.38      9.21 o 
 -13   1  19       12.64        7.40      9.48 o 
 -11   1  19       13.26       14.56      9.43 o 
  -9   1  19        0.42        1.17      8.09 o 
  -7   1  19        2.98        5.65      8.51 o 
  -5   1  19       21.18       23.31      9.72 o 
  -3   1  19        5.24        3.29     12.25 o 
  -1   1  19        0.16       -2.88      9.21 o 
   1   1  19        0.27       -0.39      7.94 o 
   3   1  19        6.29        7.22      8.89 o 
   5   1  19       46.91       52.05     11.46 o 
   7   1  19        5.17       13.38      8.19 o 
   9   1  19       75.30       71.29     13.13 o 
  11   1  19        1.73       -3.44      7.17 o 
  13   1  19       34.88       39.41     11.29 o 
 -20   2  19       28.19       16.80     10.03 o 
 -18   2  19        4.73        1.63      8.79 o 
 -16   2  19       46.94       38.95     11.31 o 
 -14   2  19       97.46       56.81     12.28 o 
 -12   2  19       50.25       35.06     12.53 o 
 -10   2  19       30.93       39.78     13.41 o 
  -8   2  19       88.40       42.10     12.94 o 
  -6   2  19       24.09       11.69     10.63 o 
  -4   2  19       17.78       16.47      9.77 o 
  -2   2  19       55.16       58.11     12.34 o 
   0   2  19       11.11       20.65      9.75 o 
   2   2  19        3.11        6.47      8.35 o 
   4   2  19        8.70       10.82      9.14 o 
   6   2  19        0.18       19.34      9.04 o 
   8   2  19       42.82       47.55     11.65 o 
  10   2  19       14.35        5.79     10.24 o 
  12   2  19       59.93       45.02     10.56 o 
 -17   3  19       53.50       57.62     23.55 o 
 -15   3  19        0.38       -2.75     14.33 o 
 -13   3  19      130.31      141.69     20.55 o 
 -11   3  19        2.21       25.74     12.68 o 
  -9   3  19       49.37       74.36     15.97 o 
  -7   3  19       12.57       12.95      9.67 o 
  -5   3  19      160.14      177.48     17.82 o 
  -3   3  19       63.46       64.42     12.69 o 
  -1   3  19      138.84      138.93     17.15 o 
   1   3  19       76.17       77.41     13.59 o 
   3   3  19       91.69       98.70     14.49 o 
   5   3  19       31.61       38.35     11.36 o 
   7   3  19       32.55       35.78     15.14 o 
   9   3  19        6.12       28.52     11.13 o 
 -14   4  19       52.77       84.98     16.94 o 
 -12   4  19        6.42       17.33     12.04 o 
 -10   4  19       68.83       49.27     12.34 o 
  -8   4  19       22.07       22.49     11.67 o 
  -6   4  19       22.80       40.06     11.36 o 
  -4   4  19       50.67       38.96     11.38 o 
  -2   4  19        0.35        4.41      8.98 o 
   0   4  19       88.51      139.02     16.99 o 
   2   4  19       17.65       19.18     10.14 o 
   4   4  19      148.32      117.66     16.23 o 
   6   4  19      192.80      218.56     19.90 o 
  -5   5  19       19.48        9.06     11.33 o 
  -3   5  19       10.14       13.49     11.33 o 
 -16   0  20       37.40       80.28     20.07 o 
 -14   0  20        2.49        5.07     17.79 o 
 -12   0  20        8.23        8.23     13.36 o 
 -10   0  20        0.27       12.29     13.82 o 
  -8   0  20        6.02       21.13     14.78 o 
  -6   0  20       80.49       96.77     20.75 o 
  -4   0  20       43.65       77.52     18.76 o 
  -2   0  20        1.41       -6.92     12.88 o 
   0   0  20       11.23       20.96     14.43 o 
   2   0  20      174.61      144.40     28.35 o 
   4   0  20       30.05       44.85     24.09 o 
   6   0  20      215.22      230.02     27.59 o 
   8   0  20        7.74       16.12     14.12 o 
 -17   1  20        0.00       -7.16     13.75 o 
 -15   1  20       43.92       41.21     11.82 o 
 -13   1  20       22.31       33.56     11.03 o 
 -11   1  20        0.16       -4.86      8.87 o 
  -9   1  20        2.99       14.47     10.09 o 
  -7   1  20       22.37       18.36     10.15 o 
  -5   1  20       45.49       57.49     14.11 o 
  -3   1  20        2.51       11.15     11.03 o 
  -1   1  20       89.53      125.11     23.07 o 
   1   1  20       10.22       35.62     13.11 o 
   3   1  20        3.44        0.56      8.98 o 
   5   1  20       20.35       40.83     11.26 o 
   7   1  20        9.29        5.21      9.74 o 
 -14   2  20        0.38       13.09     11.66 o 
 -12   2  20        8.46       11.50     12.04 o 
 -10   2  20        0.04        2.76     13.02 o 
  -8   2  20        1.41       10.06     11.64 o 
  -6   2  20        9.28        6.05     11.15 o 
  -4   2  20       38.92       61.33     27.52 o 
  -2   2  20      100.98      108.57     18.11 o 
   0   2  20       27.72       10.55      9.94 o 
   2   2  20       33.58       21.55     10.33 o 
   4   2  20        7.60       13.13     11.48 o 
   6   2  20        5.06       19.48     10.29 o 
 -11   3  20       65.46       72.56     16.01 o 
  -9   3  20       40.38       18.51     13.40 o 
  -7   3  20       32.54       42.33     14.19 o 
  -5   3  20       14.18        7.24     11.45 o 
  -3   3  20       52.24       43.70     12.03 o 
  -1   3  20       16.61       23.40     10.69 o 
   1   3  20      104.75       99.18     15.40 o 
   3   3  20       81.97      124.70     22.78 o 
                                                 
